# Supplementary material for: Results from a cluster-randomized trial to evaluate a microfinance and peer health leadership intervention to prevent HIV and intimate partner violence among social networks of Tanzanian men
Source: PLoS One. 2020 Mar 20;15(3):e0230371. doi: 10.1371/journal.pone.0230371 (PMC7083321; doi:10.1371/journal.pone.0230371)
Supplement: S3 Data — (CSV) [file pone.0230371.s004.csv]

RandomID	camp	cond	Gender	age_cat	B_SES_Men	B_EDU_CAT	B_Married	B_Sex_EVR	B_SXP12_NUM	B_Partnered	B_ELIG5_D	E_STI	CampNumMen	BRespondNumMen	M_ResponseRateMen	E_ResponseRateMen	C_yearsop	B_IPVOutcome_Bin	M_IPVOutcome_Bin	E_IPVOutcome_Bin	M_IPVOnset	E_IPVOnset	B_Cond_Bin	M_Cond_Bin	E_Cond_Bin	M_SXP12_NUM	E_SXP12_NUM	B_Concurrency	M_Concurrency	E_Concurrency	B_TESTHIV	M_testhiv_12	E_testhiv_12	B_GEM_R15_AVG	M_GEM_R15_AVG	E_GEM_R15_AVG	B_Hope_R_AVG	M_Hope_R_AVG	E_Hope_R_AVG	M_Respond	E_Respond
11253	1	1	1	0	0	2	0	0	N	0	3		17	16	50	68.75	2	0	0	0	0	0									0			1.8			2.8			0	0
10772	1	1	1	0	0	3	0	1	1	1	1		17	16	50	68.75	2	0	0	0	0	0	1					0			0			1.733333333			3.2			0	0
10828	1	1	1	0	0	3	0	1	2	1	6		17	16	50	68.75	2	0	0	0	0	0	1					1			1			3.133333333			3			0	0
10773	1	1	1	0	1	2	0	1	1	1	4		17	16	50	68.75	2	0	0	0	0	0	0					0			0			1			4			0	0
10043	1	1	2	0		3	0	1	1	1	2		17	16	50	68.75	2	0	0	0	0	0	1	1	1	1	1	0	0	0	1	1	1	2	1.733333333	1.466666667	4	2.4	2.8	1	1
10290	3	1	1	0	2	3	0	1	1	0	15		24	7	57.14285714	71.42857143	5	1	0	0			1					0			0			1.6			3.4			0	0
11023	3	1	1	0	0	3	0	1	1	0	0.666666667	0	24	7	57.14285714	71.42857143	5	0	0	0	0	0	0		1		1	0		1	0		0	2.2		2.533333333	2.2		4	0	1
10704	4	1	1	0	0	1	0	0	N	0	3		20	18	88.88888889	77.77777778	2	0	0	0	0	0									0			2			2.6			0	0
10368	4	1	2	0		3	0	1	1	1	1		20	18	88.88888889	77.77777778	2	0	0	0	0	0	1	0		1		0	0		1	1		1.642857143	1.666666667		2.8	3.2		1	0
10308	10	1	1	0	1	1	0	1	1	0	12	0	10	10	100	100	2	0	0	0	0	0	0	0	0	3	2	0	1	1	0	1	0	2.733333333	2.533333333	2.933333333	3	3.6	3.6	1	1
10318	10	1	1	0	0	1	0	1	1	0	3		10	10	100	100	2	0	0	0	0	0	0	0	0	1	1	0	0	0	0	0	0	2.266666667	1.666666667	1.8	3.4	2.8	3.2	1	1
10931	10	1	2	0		1	0	1	1	0	5		10	10	100	100	2	0	0	0	0	0	1	1	0	1	0	0	0	0	1	1	1	3.6	2.4	3.466666667	2.4	2.2	3	1	1
10466	11	1	1	0	0	1	0	1	1	1	6	1	23	23	82.60869565	73.91304348	5	0	1	0	1	0	0	1	1	3	1	0	0	0	0	0	0	4	3.266666667	1.733333333	4	3	3	1	1
10329	17	1	1	0	0	2	0	0	N	0	2	0	23	21	90.47619048	80.95238095	3	0	1	0	1	0		0	0	1	1		0	1	0	1	0	1.266666667	1	2.133333333	3	3.4	2.4	1	1
10756	17	1	1	0	0	3	0	0	N	0	1.5	0	23	21	90.47619048	80.95238095	3	0	0	0	0	0		1	1	3	2		0	0	0	0	1	1.4	1.333333333	1.533333333	3.8	3.4	2.8	1	1
10844	17	1	1	0	0	1	0	1	1	1	5		23	21	90.47619048	80.95238095	3	0	0	0	0	0	0	1		1		0	0		0	0		1.6	2.266666667		3.6	2.4		1	0
10757	17	1	1	0	1	3	0	1	1	1	4		23	21	90.47619048	80.95238095	3	0	0	0	0	0	0	0		1		0	0		1	0		2.266666667	1.466666667		2.4	3.4		1	0
10119	17	1	1	0	0	1	0	1	1	1	6	0	23	21	90.47619048	80.95238095	3	0	1	1	1	1	0	1	0	3	2	0	0	1	0	1	0	1.6	1.333333333	1.466666667	3.6	3	3	1	1
11366	17	1	1	0	0	1	0	1	0	0	5		23	21	90.47619048	80.95238095	3	0	0	0	0	0	0	0	1	2	1	0	0	0	0	1	1	1.066666667	2.4	1.133333333	4	3	3.6	1	1
11175	17	1	1	0	0	3	0	1	1	1	5	1	23	21	90.47619048	80.95238095	3	0	0	0	0	0	0	0	1	0	1	0	0	0	0	1	1	2.2	1.4	2	3	2.2	2.4	1	1
10601	17	1	1	0	1	2	0	1	0	0	6	0	23	21	90.47619048	80.95238095	3	0	1	0	1	0	0	1	0	4	1	0	1	0	0	0	0	2.333333333	2.666666667	3.2	3.6	3	3.4	1	1
11424	17	1	1	0	0	1	0	1	2	1	3	0	23	21	90.47619048	80.95238095	3	1	1	1			1	1	1	2	10	1	0	1	0	0	1	2.933333333	1.533333333	1.4	3.2	3	3.2	1	1
10129	22	1	1	0	0	3	0	1	1	1	3	1	48	40	65	65	5	0	0	0	0	0	1	1	1	1	1	0	0	0	0	0	0	1	3.4	1.533333333	4	2.4	2.6	1	1
11127	22	1	1	0	0	1	0	0	N	0	7	1	48	40	65	65	5	0	0	0	0	0		0	0	0	0		0	0	0	0	1	3	1.2	1.4	3	1.6	2.8	1	1
11302	22	1	1	0	0	1	0	1	1	1	8	0	48	40	65	65	5	0	0	1	0	1	0	1	1	2	6	0	1	1	0	0	1	1.2	1.666666667	1.2	3.2	3.2	2.8	1	1
11228	22	1	1	0	0	2	0	1	2	0	8		48	40	65	65	5	0	0	0	0	0	1	1		1		1	0		0	0		3.333333333	1.466666667		3	3.8		1	0
11272	22	1	1	0	0	1	0	1	1	1	5	1	48	40	65	65	5	0	1	0	1	0	0	0	1	1	1	0	0	0	0	0	0	2.533333333	1.8	3.333333333	2.6	3	3.6	1	1
10077	22	1	1	0	0	1	0	1	2	1	8	1	48	40	65	65	5	1	0	0			0	1	0	7	1	1	1	0	0	0	1	3.2	2.266666667	1.466666667	3.25	2.8	3.8	1	1
11103	22	1	1	0	0	3	0	0	N	0	2		48	40	65	65	5	0	1	1	1	1		0	0	1	2		1	1	1	0	1	2.933333333	1.533333333	1.266666667	2.6	3.4	3.2	1	1
10426	22	1	1	0	1	1	0	0	N	0	2		48	40	65	65	5	0	0	0	0	0		1		1			0		0	0		1	1.8		3	2.2		1	0
11109	22	1	1	0	0	2	0	1	1	1	4		48	40	65	65	5	1	1	0			0	0	0	3	2	1	0	1	0	0	0	1.466666667	2.6	2	3	2.2	2.8	1	1
10624	23	1	1	0	1	2	0	1	3	1	2		29	25	80	68	5	0	0	0	0	0	0					1			0			1.333333333			4			0	0
10145	23	1	1	0	0	3	0	1	1	1	3		29	25	80	68	5	0	0	0	0	0	0					1			1			1.8			2.8			0	0
11074	23	1	1	0	0	2	0	0	N	1	3		29	25	80	68	5	0	0	0	0	0			0		1			0	0		0	1.2		1.266666667	3.6		2.8	0	1
10415	23	1	1	0	0	2	0	1	0	0	2		29	25	80	68	5	0	0	0	0	0	0	0		0		0	0		0	0		1.533333333	2.8		3.8	3.6		1	0
10346	23	1	1	0	0	2	0	1	0	0	3		29	25	80	68	5	0	0	0	0	0	0	1	1	2	3	0	1	0	0	0	0	1	1.4	1.4	2.8	3.2	3.2	1	1
10712	23	1	1	0	0	3	0	0	N	0	5		29	25	80	68	5	0	1	0	1	0		0	0	1	18		0	1	0	0	0	2.8	1.4	2	3	3.2	3	1	1
10085	23	1	1	0	0	3	0	1	2	1	3	0	29	25	80	68	5	0	0	1	0	1	1	1	1	1	2	1	0	0	1	0	1	1.733333333	1	3.133333333	3	3.6	2.8	1	1
11223	23	1	1	0	0	3	0	0	N	0	2	0	29	25	80	68	5	0	0	0	0	0		0	0	1	1		0	0	0	1	1	1	1.6	1.266666667	3	2.8	2.8	1	1
11353	23	1	1	0	0	3	0	1	1	0	3		29	25	80	68	5	0	0	0	0	0	1	0	0	1	1	1	0	0	0	0	0	2.133333333	1.8	1.2	2.6	2.4	3	1	1
10350	24	1	1	0	0	3	0	1	0	0	5		43	37	81.08108108	54.05405405	4	0	0	0	0	0	0					0			0			3			3.2			0	0
10107	24	1	1	0	0	3	0	0	N	0	8	0	43	37	81.08108108	54.05405405	4	0	0	0	0	0			0		1			0	0		0	3.666666667		1.4	3		3.2	0	1
10829	24	1	1	0	0	2	0	1	1	0	5		43	37	81.08108108	54.05405405	4	0	0	0	0	0	0	1		1		0	0		0	0		1.2	3.8		3.4	3		1	0
10559	24	1	1	0	0	3	0	0	N	0	16	0	43	37	81.08108108	54.05405405	4	0	1	1	1	1		0	0	1	1		1	0	1	1	1	1	3.066666667	1	3.4	2.4	3.2	1	1
10283	24	1	1	0	1	3	0	1	0	0	2		43	37	81.08108108	54.05405405	4	0	1	0	1	0	0	0		1		0	0		1	0		1.466666667	1.666666667		3	2.8		1	0
10433	24	1	1	0	0	1	0	1	1	1	3		43	37	81.08108108	54.05405405	4	0	0	0	0	0	1	1		1		0	0		0	1		3.6	2.266666667		3.4	3.2		1	0
10133	24	1	1	0	0	1	0	0	N	0	8		43	37	81.08108108	54.05405405	4	0	1	0	1	0		1	0	1	3		0	1	0	0	0	1	2	1.6	3.8	3	3	1	1
11403	24	1	1	0	0	1	0	0	N	0	3		43	37	81.08108108	54.05405405	4	1	0	0											0	0		2.8	1.6		3	2.4		1	0
11417	24	1	1	0	0	3	R	1	0	0	3		43	37	81.08108108	54.05405405	4	0	0	0	0	0	0	0		1		0	0		0	0		2.2	2.214285714		3.8	2.4		1	0
10378	24	1	1	0	0	1	0	0	N	0	2		43	37	81.08108108	54.05405405	4	0	0	0	0	0			0		3			1	0	0	0	1	1.4	1.733333333	4	2.6	2.6	1	1
11049	26	1	1	0	0	2	0	0	N	0	3	0	28	21	57.14285714	57.14285714	5	0	0	0	0	0			0		1			0	0		0	1		1.933333333	3		3.2	0	1
11026	26	1	1	0	0	3	0	0	N	0	2	0	28	21	57.14285714	57.14285714	5	0	0	0	0	0			0		1			1	0		0	1		2.933333333	2.6		3.6	0	1
10515	26	1	1	0	0	1	0	1	1	1	3	0	28	21	57.14285714	57.14285714	5	0	0	0	0	0	0		1		2	0		1	1		0	1		2.266666667	3		2.2	0	1
11428	26	1	1	0	0	2	0	1	3	1	5	0	28	21	57.14285714	57.14285714	5	0	0	0	0	0	1		1		2	1		0	0		0	3.133333333		1.666666667	2.8		3.4	0	1
11126	26	1	1	0	1	3	0	1	0	0	4	0	28	21	57.14285714	57.14285714	5	0	1	0	1	0	0	1	0	2	5	0	1	1	0	0	0	1.133333333	1.2	1.133333333	3.4	2.8	3	1	1
11427	26	1	1	0	0	3	0	1	2	1	3	0	28	21	57.14285714	57.14285714	5	0	0	0	0	0	0	0	0	1	2	0	0	1	1	0	0	1	1.6	1.2	3	3.6	3.2	1	1
11204	26	1	1	0	0	3	0	0	N	0	2	0	28	21	57.14285714	57.14285714	5	0	0	0	0	0		0	0	1	1		0	0	0	1	0	1.133333333	1.666666667	1.2	3.4	2.8	3.6	1	1
10964	26	1	1	0	0	3	0	0	N	0	5	0	28	21	57.14285714	57.14285714	5	0	0	0	0	0			0		1			0	0		1	2.2		1.666666667	2.4		2.8	0	1
11110	26	1	1	0	0	3	0	1	1	1	3		28	21	57.14285714	57.14285714	5	0	0	0	0	0	0	0		1		0	0		0	0		1	1.2		3	3.4		1	0
10099	26	1	1	0	1	2	0	1	1	1	3		28	21	57.14285714	57.14285714	5	0	0	0	0	0	0	1		1		0	0		0	0		1	1.6		3	2.8		1	0
10741	26	1	1	0	0	2	0	0	N	0	2	0	28	21	57.14285714	57.14285714	5	0	1	0	1	0		0	0	0	2		0	1	0	0	0	1	1.6	2.133333333	3	3	2.6	1	1
11413	26	1	1	0	0	3	0	0	N	0	4	0	28	21	57.14285714	57.14285714	5	0	1	0	1	0		1	0	1	0		0	0	1	0	1	1.4	2.2	1.8	3	3	2.6	1	1
10785	27	1	1	0	0	3	0	1	1	0	5	0	21	15	73.33333333	60	3	0	0	0	0	0	1		1		3	0		1	0		0	3		1.6	4		2.6	0	1
11389	27	1	1	0	0	3	0	0	N	0	2	0	21	15	73.33333333	60	3	0	0	0	0	0			0		1			0	0		1	3		2	4		3.8	0	1
10592	27	1	1	0	0	3	0	1	0	0	2		21	15	73.33333333	60	3	0	0	0	0	0	0	1		1		0	0		0	0		2	1.2		2.4	3.8		1	0
11465	27	1	1	0	0	3	0	1	1	0	2		21	15	73.33333333	60	3	0	0	0	0	0	1	0		0		0	0		0	0		1	3.8		2.8	3		1	0
11331	28	1	2	0		3	0	0	N	0	1		39	17	70.58823529	76.47058824	3	0	0	0	0	0									0			1.4			2.2			0	0
10672	28	1	1	0	0	3	0	1	1	0	7	1	39	17	70.58823529	76.47058824	3	0	0	0	0	0	0	1	0	1	1	0	0	0	0	1	0	2.266666667	1	2.533333333	3.6	3.8	3.4	1	1
11062	28	1	1	0	1	3	0	1	1	0	10		39	17	70.58823529	76.47058824	3	0	0	0	0	0	1	1	0	1	0	1	0	0	0	0	0	1.933333333	1	1.8	3.4	3	3	1	1
11170	30	1	1	0	0	2	0	1	1	0	5		35	17	82.35294118	76.47058824	4	0	0	0	0	0	1					1			0			2.466666667			3			0	0
11040	30	1	1	0	0	1	0	1	1	1	1	0	35	17	82.35294118	76.47058824	4	0	0	0	0	0	0	0	0	2	1	0	0	0	0	1	0	3	1.857142857	2.666666667	4	3.2	2.6	1	1
11273	34	1	2	0		3	0	1	1	0			21	19	94.73684211	100	5	0	0	0	0	0	1		1		2	0		1	1		1	2.4		1.333333333	2.8		3.2	0	1
10715	37	1	2	0		3	0	1	1	1	3		26	25	88	92	2	0	0	0	0	0	0		0		1	0		0	0		1	1.866666667		2.6	2.4		2.8	0	1
11400	37	1	2	0		3	0	1	1	1	3		26	25	88	92	2	1	0	0			0		0		1	0		0	1		1	1.8		1.6	2.8		3.8	0	1
11374	37	1	1	0	1	1	0	1	2	0	1	0	26	25	88	92	2	0	1	0	1	0	1	1	0	6	2	0	1	1	0	0	0	1.533333333	4	3.2	2.6	2.2	4	1	1
10101	37	1	2	0		3	0	1	1	1	1		26	25	88	92	2	0	0	1	0	1	0	1	1	1	1	0	0	0	0	1	0	2.866666667	3.6	3.466666667	2.6	2.6	2.8	1	1
11441	39	1	1	0	1	1	0	1	1	1	5	0	20	18	66.66666667	88.88888889	4	0	0	0	0	0	1		0		1	0		0	0		1	1		2.2	2.8		4	0	1
11258	40	1	1	0	0	2	0	0	N	0	0.833333333		28	26	80.76923077	96.15384615	3	0	0	0	0	0									0			1			3			0	0
11171	40	1	1	0	1		0	1	1	1	5	0	28	26	80.76923077	96.15384615	3	0	0	0	0	0	1		1		2	0		1	0		0	1		2.466666667	2.8		3.2	0	1
10521	40	1	1	0	0	1	0	0	N	0	2	0	28	26	80.76923077	96.15384615	3	0	0	0	0	0			1		2			0	0		1	1		1.066666667	3		2.8	0	1
10493	40	1	1	0	0	1	0	1	1	1	1	0	28	26	80.76923077	96.15384615	3	0	0	0	0	0	0		1		2	0		1	0		1	1.4		2.066666667	2.6		3.8	0	1
10023	40	1	1	0	0	2	0	1	3	1	2	0	28	26	80.76923077	96.15384615	3	0	1	1	1	1	1	1	0	2	3	1	1	0	1	0	1	1.8	1.6	1.533333333	2.8	2.8	3.4	1	1
10276	40	1	1	0	0	2	0	0	N	0	1.5	0	28	26	80.76923077	96.15384615	3	0	0	0	0	0			0		0			0	0	0	0	1.4	3.866666667	3.2	2.6	2.6	3.4	1	1
10009	40	1	1	0	0	1	0	0	N	0	2	0	28	26	80.76923077	96.15384615	3	0	0	0	0	0		0	0	1	1		0	0	0	0	0	1	1.533333333	1.866666667	3	3	2.8	1	1
11060	40	1	1	0	0	3	0	1	3	1	2	0	28	26	80.76923077	96.15384615	3	0	0	1	0	1	1	1	1	3	3	1	1	1	0	0	0	3.4	2.4	2.866666667	3.6	2.8	3.4	1	1
11339	40	1	2	0		2	0	0	N	0	3		28	26	80.76923077	96.15384615	3	0	1	0	1	0			1		2			0	0	1	0	2	3.4	3.266666667	3	2.8	3	1	1
10170	40	1	1	0	0	1	0	0	N	0	2	0	28	26	80.76923077	96.15384615	3	0	0	0	0	0		0	0	1	1		0	0	0	0	1	1.666666667	1	1.2	2.6	2.8	2.8	1	1
10523	40	1	1	0	0	2	0	0	N	0	5	0	28	26	80.76923077	96.15384615	3	0	0	0	0	0		0	0	1	0		0	0	0	1	1	1.642857143	2	2.266666667	3.4	3.2	4	1	1
11264	40	1	1	0	0	3	0	1	1	0	5	1	28	26	80.76923077	96.15384615	3	1	1	0			0	0	1	1	1	0	0	0	1	1	1	1	2.2	2.133333333	3	3.2	3.2	1	1
10397	40	1	1	0	0	1	0	1	1	1	5	0	28	26	80.76923077	96.15384615	3	0	0	0	0	0	1	1	0	1	1	1	0	0	0	0	0	2.4	4	2.933333333	3	3.4	3	1	1
10473	40	1	1	0	0	1	0	1	1	0	3	0	28	26	80.76923077	96.15384615	3	1	1	1			1	1	0	3	1	0	1	0	0	0	0	2.133333333	2.6	2.333333333	2.8	2.2	3	1	1
10911	40	1	1	0	0	3	0	1	1	1	3	1	28	26	80.76923077	96.15384615	3	0	1	0	1	0	1	1	0	5	3	0	1	0	0	0	0	2.333333333	1.6	1.2	2.8	2.4	3.8	1	1
10046	40	1	1	0	0	3	0	1	1	0	2	0	28	26	80.76923077	96.15384615	3	1	1	0			0	0	0	4	2	0	1	0	0	1	0	2.2	1.733333333	1.8	3	2.6	2.6	1	1
10164	42	1	1	0	0	3	0	1	2	1	6	1	20	16	81.25	87.5	4	0	0	0	0	0	1	1	0	2	1	1	1	0	0	1	1	1.6	1.466666667	1.066666667	3.6	2.6	3.8	1	1
10445	42	1	1	0	0	3	0	1	1	1	6	1	20	16	81.25	87.5	4	0	0	0	0	0	0	0	1	2	1	0	1	0	1	1	0	1.533333333	1.533333333	2.666666667	3.6	2.4	3.6	1	1
10448	52	1	1	0	0	1	0	0	N	0	5	1	32	28	96.42857143	92.85714286	3	0	1	0	1	0		1	1	1	1		0	0	0	0	0	2.8	3.133333333	2.266666667	3	2.6	3	1	1
11200	52	1	1	0	0	3	0	0	N	0	2	1	32	28	96.42857143	92.85714286	3	0	0	0	0	0		1	1	1	1		0	0	0	1	0	1.466666667	1.533333333	1.2	3	3.4	2.8	1	1
10847	52	1	1	0	0	3	0	0	N	0	2	0	32	28	96.42857143	92.85714286	3	0	0	0	0	0		0	0	0	2		0	1	0	0	1	1.2	1	1.666666667	3.2	2.6	2.8	1	1
11330	52	1	1	0	0	2	0	1	1	1	10	0	32	28	96.42857143	92.85714286	3	0	1	0	1	0	0	0	0	3	1	0	0	0	1	0	1	2	1.066666667	1.333333333	2.8	3	3.2	1	1
11012	52	1	1	0	0	1	0	0	N	0	3	1	32	28	96.42857143	92.85714286	3	0	0	0	0	0			0		0			0	0	1	0	1.428571429	1.466666667	1	2.6	2.8	3.6	1	1
11159	52	1	1	0	0	1	0	1	1	1	2	0	32	28	96.42857143	92.85714286	3	1	0	1			1	1	0	1	2	0	0	1	0	1	1	1.2	1.533333333	1.2	2.4	3.2	3.6	1	1
10944	45	1	1	0	0	2	0	1	1	0	5	0	29	24	87.5	91.66666667	3	0	0	1	0	1	0		1		8	1		1	1		0	1.8		2.533333333	2.2		2.8	0	1
10330	45	1	1	0	0	1	0	1	0	0	4	0	29	24	87.5	91.66666667	3	0	0	0	0	0	0		0		3	0		0	0		1	1		1.533333333	2.8		3.2	0	1
10823	45	1	1	0	0	3	0	1	1	1	5	0	29	24	87.5	91.66666667	3	0	0	0	0	0	0		1		1	0		0	1		1	2		1.4	3		4	0	1
10974	45	1	2	0		1	0	1	3	1	2		29	24	87.5	91.66666667	3	0	0	0	0	0	0	1	0	1	1	1	0	0	0	1	1	2.2	1	1.666666667	2.8	2.8	3.6	1	1
11426	45	1	1	0	0	1	0	1	1	1	10	0	29	24	87.5	91.66666667	3	0	1	0	1	0	1	1	1	1	3	0	0	1	0	1	1	1.4	1.2	2.6	2.8	3.4	3.4	1	1
11071	45	1	1	0	0	2	0	1	0	0	2		29	24	87.5	91.66666667	3	1	0	0			0	1		1		0	0		0	0		1.4	1.266666667		2.8	3		1	0
10920	45	1	1	0	1	1	0	1	0	0	2	1	29	24	87.5	91.66666667	3	0	0	1	0	1	0	0	1	0	34	0	0	1	0	0	0	2.933333333	2.2	3.4	2.8	3.6	3	1	1
10374	45	1	1	0	0	3	0	1	1	0	2	0	29	24	87.5	91.66666667	3	0	0	1	0	1	0	1	1	1	1	0	0	0	0	1	0	1.2	1.066666667	2.333333333	2.8	2.8	2.6	1	1
10174	45	1	1	0	0	2	0	0	N	0	3	1	29	24	87.5	91.66666667	3	0	0	0	0	0		0	1	1	1		0	0	0	1	1	3	3.142857143	1.133333333	4	2.8	2.4	1	1
10479	45	1	1	0	0	3	0	1	0	0	2	0	29	24	87.5	91.66666667	3	0	0	0	0	0	0	0	1	1	2	0	0	0	1	1	1	2.8	2	1.066666667	2.8	3	2.6	1	1
10408	45	1	1	0	0	1	0	0	N	0	3	0	29	24	87.5	91.66666667	3	0	0	1	0	1		1	1	1	3		0	1	0	0	0	4	1.333333333	3.266666667	4	3.6	2	1	1
10289	45	1	1	0	1	3	0	0	N	0	10	1	29	24	87.5	91.66666667	3	0	0	0	0	0		1	0	1	1		0	0	0	1	1	1.6	2.333333333	1	4	2.6	3	1	1
10663	49	1	2	0		2	0	1	1	1	3		14	13	76.92307692	92.30769231	4	0	0	0	0	0	1					0			0			3			2.2			0	0
10223	49	1	1	0	1	1	0	1	5	1	4	0	14	13	76.92307692	92.30769231	4	1	0	0			1		0		0	1		0	0		0	3.066666667		2.666666667	2.4		3.4	0	1
10411	49	1	1	0	1	2	0	1	1	1	0.666666667	0	14	13	76.92307692	92.30769231	4	0	0	0	0	0	0	0	0	0	1	0	0	0	1	1	0	1.933333333	1.2	2.133333333	2	2.4	3.4	1	1
10006	49	1	1	0	0	1	0	1	0	0	4	0	14	13	76.92307692	92.30769231	4	0	0	0	0	0	0	0	1	0	4	0	0	1	1	1	0	3.266666667	2.333333333	1.733333333	2.6	2.8	3	1	1
11179	49	1	2	0		1	0	1	1	1	4		14	13	76.92307692	92.30769231	4	1	0	0			0	1		1		0	0		1	0		2.466666667	4		2.2	3.2		1	0
10135	51	1	1	0	0	1	0	0	N	0	5	0	29	15	66.66666667	86.66666667	4	0	0	1	0	1			0		1			0	0		0	3.066666667		3.066666667	2.8		3.2	0	1
11416	51	1	1	0	0	3	0	1	1	1	1	0	29	15	66.66666667	86.66666667	4	1	0	0			0	0	0	2	5	0	0	1	0	0	0	1.4	2	1.933333333	4	2.6	3.2	1	1
11384	53	1	1	0	0	2	0	1	1	0	9	0	32	31	70.96774194	87.09677419	4	0	0	0	0	0	0	0	0	1	1	0	0	0	0	0	1	1.866666667	3.5	1	2.4	1.2	3.6	1	1
11480	53	1	1	0	2	3	0	1	0	0	1.416666667		32	31	70.96774194	87.09677419	4	0	0	0	0	0	0	0	1	1	1	0	0	0	0	0	0	2	2.866666667	4	3.2	2.8	2.6	1	1
10130	53	1	1	0	0	2	0	1	1	1	6	1	32	31	70.96774194	87.09677419	4	1	0	0			0	1	1	2	2	0	1	1	1	0	1	2.2	1.6	1.785714286	3.4	2.4	2.6	1	1
10705	56	1	1	0	0	1	0	0	N	0	3		12	10	90	90	4	0	0	0	0	0		1		3			1		0	1		2	2.2		3.8	3		1	0
10395	56	1	1	0	2	2	0	1	3	1	3	0	12	10	90	90	4	0	0	0	0	0	1	0	1	2	3	1	1	1	1	1	1	3.133333333	1.466666667	1.933333333	3.4	2.2	3	1	1
10998	59	1	2	0		3	0	0	N	0	6		27	21	61.90476191	61.90476191	5	0	0	0	0	0		0	0	1	3		0	1	0	1	1	3	1.2	2.933333333	3	3.6	3.6	1	1
10596	59	1	2	0		2	0	1	1	1	6		27	21	61.90476191	61.90476191	5	0	0	0	0	0	0	1	1	1	1	0	0	0	1	1	1	1.2	1.133333333	1.666666667	2.8	3.4	2.4	1	1
10031	59	1	2	0		1	0	1	1	1	7		27	21	61.90476191	61.90476191	5	0	0	0	0	0	0	0	0	1	1	0	0	0	1	1	1	1.2	3	3.066666667	2.8	3.8	2.4	1	1
10371	59	1	1	0	1	3	0	0	N	0	5	0	27	21	61.90476191	61.90476191	5	0	0	0	0	0		1	0	1	1		0	0	0	0	0	4	4	4	3	3.6	3	1	1
10657	1	1	1	1	0	3	R	1	1	1	1.833333333		17	16	50	68.75	2	0	0	0	0	0	0					0			0			2.333333333			1.4			0	0
11061	1	1	1	1	0	3	0	1	1	0	1.833333333	0	17	16	50	68.75	2	0	0	0	0	0	0		0		2	0		0	1		1	2.333333333		1.375	1.8		3.2	0	1
10735	1	1	2	1		3	0	1	1	1	2		17	16	50	68.75	2	0	0	0	0	0	1		1		1	0		0	1		1	1		1.6	4		2.8	0	1
10762	1	1	1	1	1	3	0	1	2	1	4	0	17	16	50	68.75	2	0	0	0	0	0	1		0		1	0		0	1		1	1.333333333		2.4	4		3.2	0	1
11034	1	1	1	1	1	3	0	1	0	0	7	1	17	16	50	68.75	2	1	0	0			0	0	0	1	1	0	0	0	1	1	1	3	1.466666667	1.6	1.8	3.4	3	1	1
10238	1	1	1	1	2	3	1	1	0	0	23	0	17	16	50	68.75	2	0	0	0	0	0	0	0	0	1	1	0	0	0	1	1	1	1.6	1.2	1.2	2.6	2.8	2.8	1	1
10210	1	1	1	1	1	3	0	1	2	1	2		17	16	50	68.75	2	0	0	0	0	0	0	0	1	1	1	0	0	0	1	1	1	3	1.066666667	1.2	3	3.4	3.6	1	1
11291	1	1	1	1	0	1	0	1	2	0	4	0	17	16	50	68.75	2	0	0	1	0	1	0	1	1	3	3	0	1	1	0	0	0	1.2	1.428571429	1.8	2.6	3.6	2.8	1	1
11309	1	1	1	1	0	3	0	1	1	0	3	0	17	16	50	68.75	2	0	0	0	0	0	0	0	1	4	1	0	1	0	1	1	1	2.2	2.133333333	1.2	2.6	3.4	3.4	1	1
10927	1	1	1	1	1	3	0	1	1	0	4	0	17	16	50	68.75	2	0	0	1	0	1	1	0	1	1	3	0	0	0	0	0	1	1.933333333	1.6	2	2.6	3	3.4	1	1
11285	3	1	1	1	1	1	0	1	2	1	3	1	24	7	57.14285714	71.42857143	5	0	0	1	0	1	0	0	1	4	2	0	1	1	1	1	1	1.333333333	2.4	1.8	4	2.2	4	1	1
10489	4	1	1	1	1	3	0	1	1	1	3		20	18	88.88888889	77.77777778	2	0	0	0	0	0	0					0			0			1.933333333			2.8			0	0
10108	4	1	2	1		3	0	0	N	0	4		20	18	88.88888889	77.77777778	2	0	0	0	0	0		0	0	1	1		0	0	0	0	0	2.933333333	1.266666667	1.4	3.8	3	3.4	1	1
11370	4	1	2	1		3	0	1	5	0	10		20	18	88.88888889	77.77777778	2	0	0	0	0	0	1	1	0	1	1	0	0	0	1	1	1	1.133333333	1.666666667	1	2.6	3.8	3.2	1	1
10531	4	1	1	1	0	2	0	1	2	1	0.5	0	20	18	88.88888889	77.77777778	2	0	0	0	0	0	0	1	1	1	1	0	0	0	0	0	0	2.933333333	1.866666667	1.8	2.8	2.8	2.6	1	1
10375	4	1	1	1	1	3	0	1	1	1	9	0	20	18	88.88888889	77.77777778	2	1	0	0			1	0	1	4	1	0	0	0	0	0	1	1.733333333	1.533333333	1.642857143	3.2	3	3.4	1	1
10035	4	1	1	1	0	3	0	0	N	0	12	0	20	18	88.88888889	77.77777778	2	0	0	0	0	0		0	0	3	4		0	0	0	1	1	3.666666667	2.733333333	2.8	3	2.8	2.8	1	1
10744	4	1	2	1		2	0	1	1	1	4		20	18	88.88888889	77.77777778	2	0	0	0	0	0	1	1	1	1	1	0	0	0	1	1	1	2.666666667	2.066666667	1.933333333	4	3.4	3	1	1
10299	4	1	1	1	1	3	0	1	1	0	8	0	20	18	88.88888889	77.77777778	2	0	1	0	1	0	0	0	0	3	1	1	0	0	1	1	1	1.6	1.2	1.2	3.2	3	3.2	1	1
10360	10	1	2	1		2	0	1	1	1	2		10	10	100	100	2	0	0	0	0	0	1	0	1	2	1	0	0	0	1	1	1	1.866666667	3.133333333	2.2	2.6	3.4	3.5	1	1
10312	10	1	2	1		3	1	1	1	1	2		10	10	100	100	2	0	0	0	0	0	1	1	1	1	1	0	0	0	1	1	1	1.2	1.2	1	3	2.2	3	1	1
11307	10	1	1	1	2	3	0	1	1	1	1	0	10	10	100	100	2	0	0	0	0	0	1	0	1	1	1	0	0	0	0	1	1	1	1.533333333	1.333333333	4	3.6	3.2	1	1
11055	10	1	2	1		2	0	1	1	1	2		10	10	100	100	2	0	0	0	0	0	1	1	1	1	1	0	0	0	1	1	1	1.333333333	2.8	3.6	4	3.2	3.2	1	1
10805	10	1	2	1		1	0	1	1	1	3		10	10	100	100	2	0	0	0	0	0	1	1		1		0	0		1	0		3	2.733333333		2.8	3.6		1	0
11415	10	1	1	1	1	1	0	1	0	0	3	0	10	10	100	100	2	0	0	0	0	0	0	1	1	1	1	0	0	0	0	0	1	1.733333333	2.533333333	2	2.8	3.6	2.8	1	1
10885	11	1	1	1	0	2	0	0	N	0	8		23	23	82.60869565	73.91304348	5	0	0	0	0	0									1			2.666666667			3			0	0
10726	11	1	1	1	2	1	0	1	3	0	3	0	23	23	82.60869565	73.91304348	5	1	0	0			1	1	0	1	0	1	0	0	0	0	0	2.333333333	2	1.4	3	2.6	2.8	1	1
10510	12	1	1	1	1	1	0	1	4	0	8	0	30	29	100	89.65517241	5	0	0	0	0	0	1	0	0	3	1	0	1	0	0	0	0	3.133333333	2.133333333	1.285714286	2.4	3.4	3	1	1
10259	12	1	1	1	2	2	0	0	N	0	9	1	30	29	100	89.65517241	5	0	0	0	0	0			0	1	0			0	1	1	1	2.2	1.8	1.733333333	3.2	4	4	1	1
10300	12	1	2	1		1	1	1	1	1	4		30	29	100	89.65517241	5	0	0	0	0	0	1	1		1		0	0		1	0		2.6	1.933333333		2.6	3.6		1	0
10342	12	1	1	1	1	1	1	1	2	1	10		30	29	100	89.65517241	5	1	0	0			1	1		2		1	0		1	1		3.4	3.466666667		2.4	3.4		1	0
10736	12	1	1	1	1	3	0	1	1	1	5	0	30	29	100	89.65517241	5	0	0	0	0	0	0	1	0	1	1	0	0	0	1	1	0	1.4	2.6	1.6	3	3.6	2.6	1	1
10503	12	1	2	1		1	0	1	1	1	13		30	29	100	89.65517241	5	0	0	0	0	0	0	1	1	2	1	0	1	0	1	1	1	1.714285714	1.466666667	1.8	2.2	3.2	2.6	1	1
11473	12	1	1	1	2	1	0	1	0	0	5		30	29	100	89.65517241	5	0	0	0	0	0	0	0		1		0	0		0	0		2.133333333	2.8		3.6	4		1	0
10564	12	1	1	1	0	3	0	0	N	0	1	0	30	29	100	89.65517241	5	0	0	0	0	0		1	0	2	1		0	0	1	1	0	1.933333333	2.066666667	2.333333333	3	2.6	2.8	1	1
11396	12	1	2	1		1	1	1	1	1	10		30	29	100	89.65517241	5	0	0	1	0	1	1	1	0	1	1	0	0	0	1	1	0	1.666666667	3.533333333	2.6	3.2	4	3.2	1	1
10242	15	1	1	1	2	1	0	1	1	0	13	0	18	12	83.33333333	91.66666667	4	1	0	1			1		1		3	1		1	0		0	1.2		1.866666667	3.4		2.8	0	1
10345	15	1	1	1	2	1	0	1	10	1	1		18	12	83.33333333	91.66666667	4	0	0	0	0	0	0	1		5		1	1		1	0		2.466666667	3.6		3.4	3.6		1	0
10106	15	1	1	1	1	1	0	1	0	1	5	0	18	12	83.33333333	91.66666667	4	0	1	0	1	0	0	1	1	2	2	0	1	1	1	1	0	2.266666667	2.866666667	2.2	3.2	3	3	1	1
11475	15	1	1	1	1	3	0	1	1	1	15	0	18	12	83.33333333	91.66666667	4	1	0	0			0	1	1	1	2	0	1	1	1	1	1	2	3.4	3.6	3	3	3.2	1	1
10067	15	1	1	1	1	1	0	1	2	1	5	0	18	12	83.33333333	91.66666667	4	0	0	0	0	0	0	1	0	1	1	1	1	1	0	0	1	1.8	2.733333333	1.333333333	3.8	2.2	3	1	1
11293	15	1	1	1	1	3	0	1	1	1	5	1	18	12	83.33333333	91.66666667	4	0	0	0	0	0	0	1	1	2	1	0	0	0	1	1	1	2.6	3.333333333	1	3	3	3.2	1	1
11466	17	1	1	1	1	1	0	1	2	1	4		23	21	90.47619048	80.95238095	3	0	0	0	0	0	0					0			1			4			4			0	0
10811	17	1	1	1	0	3	0	1	0	0	4	0	23	21	90.47619048	80.95238095	3	0	0	0	0	0	0		0		1	0		0	0		1	1.933333333		2.2	3		3.2	0	1
10428	17	1	1	1	1	1	0	1	1	0	5	0	23	21	90.47619048	80.95238095	3	0	1	0	1	0	1	1	1	1	1	0	0	1	0	1	0	1	1.466666667	3.2	3.8	3	3.2	1	1
11080	17	1	1	1	2	1	0	1	0	0	5	1	23	21	90.47619048	80.95238095	3	0	0	0	0	0	0	1	1	2	3	0	0	1	1	1	0	1.533333333	1.4	1.285714286	3.2	3.2	2.8	1	1
10502	17	1	1	1	1	1	0	1	2	1	6		23	21	90.47619048	80.95238095	3	0	0	0	0	0	1	1		2		0	1		0	0		2.8	2.133333333		4	2.6		1	0
11462	17	1	1	1	0	1	0	1	1	0	6	1	23	21	90.47619048	80.95238095	3	0	0	0	0	0	0	1	1	1	1	0	0	0	0	0	0	1.857142857	1.6	1.466666667	4	2.8	3.4	1	1
10702	17	1	1	1	1	1	0	1	1	1	4		23	21	90.47619048	80.95238095	3	0	1	1	1	1	0	1	1	2	2	0	1	1	1	1	1	2.6	3.266666667	2.666666667	4	4	2.8	1	1
11137	17	1	1	1	1	3	0	1	1	1	0.333333333	0	23	21	90.47619048	80.95238095	3	0	1	0	1	0	0	1	1	4	3	0	1	1	1	0	1	2	2	1.866666667	2.8	2.2	3.2	1	1
11256	22	1	1	1	0	3	0	0	N	0	2		48	40	65	65	5	0	0	0	0	0									0			1			3			0	0
10866	22	1	1	1	0	3	0	0	N	0	7		48	40	65	65	5	0	0	0	0	0									0			2.4			2.2			0	0
10064	22	1	1	1	1	1	0	1	0	0	7		48	40	65	65	5	0	0	0	0	0	0					0			0			3.2			3.6			0	0
10005	22	1	1	1	1	1	0	1	3	1	9		48	40	65	65	5	1	0	0			0		1		4	1		1	0		0	1.4		3.266666667	4		3	0	1
10120	22	1	2	1		1	0	1	1	1	2		48	40	65	65	5	0	0	0	0	0	1	0	1	1	1	0	0	0	0	0	0	1	1.466666667	3.133333333	4	3.2	2.6	1	1
10332	22	1	1	1	0	1	0	0	N	0	7	0	48	40	65	65	5	1	0	0				0	0	1	1		1	0	0	0	0	4	3.2	1.733333333	3	2.8	3.2	1	1
10412	22	1	1	1	0	1	0	1	2	1	5		48	40	65	65	5	0	0	0	0	0	1	1	0	1	1	0	0	0	0	0	1	4	2.266666667	2.533333333	4	3.2	4	1	1
11375	22	1	2	1		3	0	1	1	1	7		48	40	65	65	5	0	0	0	0	0	1	1	1	1	2	0	0	0	1	1	1	1	1.733333333	1.533333333	4	3.6	3.4	1	1
10295	22	1	1	1	1	1	0	1	1	1	2		48	40	65	65	5	0	0	0	0	0	1	0		0		0	0		0	0		1	3.4		3	4		1	0
10336	22	1	1	1	0	3	0	1	2	1	15		48	40	65	65	5	1	0	0			1	1		1		0	0		0	0		1.4	1.266666667		3.6	3		1	0
10070	22	1	1	1	1	1	0	1	0	0	5	0	48	40	65	65	5	0	0	0	0	0	0	0	1	0	1	0	0	0	1	0	0	1.6	2.142857143	1.466666667	3.6	4	3.4	1	1
11491	22	1	1	1	1	1	0	1	0	0	10	0	48	40	65	65	5	0	0	0	0	0	0	1	1	1	1	0	0	0	0	1	0	1.8	1.266666667	2.4	3.6	3.4	2.8	1	1
10284	22	1	1	1	0	1	0	0	N	0	4		48	40	65	65	5	0	0	0	0	0		1		1			0		0	0		3	1.6		3	2.8		1	0
11063	22	1	1	1	0	3	0	0	N	0	8		48	40	65	65	5	0	1	0	1	0		1		1			1		0	0		3	3.066666667		2.6	3		1	0
10725	22	1	1	1	1	1	0	1	1	1	3	1	48	40	65	65	5	0	1	0	1	0	1	0	0	1	6	0	1	1	0	0	0	1	1.533333333	1.6	3	3.4	3	1	1
10627	22	1	1	1	2	1	0	1	1	1	4	1	48	40	65	65	5	0	0	0	0	0	1	1	1	1	2	0	1	1	0	0	0	1	1.8	1.533333333	3.2	3	3.2	1	1
11191	23	1	1	1	1	2	0	1	0	0	2		29	25	80	68	5	0	0	0	0	0	0					0			0			1.133333333			2.8			0	0
10840	23	1	1	1	0	1	0	1	1	0	4	0	29	25	80	68	5	0	0	0	0	0	1		0		1	0		0	0		1	3.2		1.133333333	3		3.2	0	1
10675	23	1	1	1	0	3	0	1	1	1	10	0	29	25	80	68	5	0	0	0	0	0	0	0	0	1	1	1	0	0	1	1	1	1.4	1	1.4	3.8	3.4	2.8	1	1
10255	23	1	1	1	0	2	0	1	1	1	10		29	25	80	68	5	1	0	0			1	1		2		1	1		0	0		2.333333333	1.6		3	3.2		1	0
11373	23	1	1	1	0	3	0	1	1	1	0.5		29	25	80	68	5	0	0	0	0	0	1	1		1		0	0		1	0		2	2.2		3.6	3.8		1	0
10562	23	1	1	1	0	3	0	0	N	0	8	0	29	25	80	68	5	0	0	0				0	1	1	1		0	1	0	0	0	1.333333333	3.266666667	2.533333333	3	2.8	3.8	1	1
11425	23	1	1	1	0	2	0	1	1	1	4	0	29	25	80	68	5	0	1	0	1	0	0	1	1	3	2	0	1	1	1	1	1	1.866666667	3.466666667	1.733333333	2.8	3	3.2	1	1
10539	23	1	2	1		3	0	1	1	1	1		29	25	80	68	5	0	0	0	0	0	0	1	1	1	1	0	0	0	1	0	1	1	1.533333333	3.2	3.8	2.2	3.6	1	1
10587	24	1	1	1	0	3	0	1	1	0	5		43	37	81.08108108	54.05405405	4	0	0	0	0	0	1					0			0			3			4			0	0
10149	24	1	1	1	0	3	0	1	0	0	10		43	37	81.08108108	54.05405405	4	0	0	0	0	0	0					0			1			1.2			4			0	0
11349	24	1	1	1	1	3	0	1	2	0	3		43	37	81.08108108	54.05405405	4	0	0	0	0	0	0					0			1			1			3			0	0
11269	24	1	1	1	2	3	0	1	1	1	5	0	43	37	81.08108108	54.05405405	4	0	0	0	0	0	1		1		1	0		0	1		1	2.6		1.6	3.2		2.6	0	1
11447	24	1	1	1	0	3	0	1	1	1	4		43	37	81.08108108	54.05405405	4	0	1	1			1	1	1	1	1	0	0	0	0	0	0	2.266666667	1.2	1.8	2.8	3.2	2.6	1	1
11039	24	1	1	1	0	3	0	1	1	1	4		43	37	81.08108108	54.05405405	4	0	0	1	0	1	1	0	1	1	2	0	0	1	1	0	1	2.4	1.6	1.533333333	3.2	2.6	3	1	1
10903	24	1	1	1	1	3	0	1	0	0	5		43	37	81.08108108	54.05405405	4	0	0	0	0	0	0	1	0	3	1	0	0	0	1	1	1	1.266666667	3.133333333	1.4	3.4	3.4	3.8	1	1
10383	24	1	1	1	0	1	0	1	3	1	5		43	37	81.08108108	54.05405405	4	0	0	0	0	0	1	1		1		1	0		0	0		2.533333333	1		3	3.4		1	0
10435	24	1	1	1	2	3	0	1	5	1	7		43	37	81.08108108	54.05405405	4	0	0	0	0	0	1	0		1		0	1		0	0		2.4	3.8		2.2	3.4		1	0
11239	24	1	1	1	0	3	0	0	N	0	0.5		43	37	81.08108108	54.05405405	4	0	0	0	0	0		1		2			0		1	0		1	2.666666667		4	3.6		1	0
10340	24	1	1	1	1	3	0	0	N	0	1.5		43	37	81.08108108	54.05405405	4	0	0	0	0	0		1		2			1		1	0		1.2	1.733333333		3	2.8		1	0
11069	24	1	1	1	0	2	0	1	0	0	2		43	37	81.08108108	54.05405405	4	0	0	0	0	0	1	1		1		1	1		1	0		1.133333333	1.466666667		2.8	3.6		1	0
11007	24	1	1	1	1	3	0	1	1	0	5		43	37	81.08108108	54.05405405	4	0	1	1	1	1	1	1	1	1	10	1	0	1	0	0	0	2.266666667	2	2.8	3	3.6	3	1	1
10969	24	1	1	1	2	1	0	1	1	1	2	1	43	37	81.08108108	54.05405405	4	0	0	0	0	0	0	0	1	0	2	0	0	1	1	0	0	1	3.866666667	1.2	4	3	3.2	1	1
11385	24	1	1	1	0	3	0	0	N	0	5		43	37	81.08108108	54.05405405	4	0	0	0	0	0		0	0	1	1		0	0	0	0	1	1.6	1	2	3.2	3.6	2.8	1	1
10997	24	1	1	1	1	3	0	1	2	1	7		43	37	81.08108108	54.05405405	4	0	0	0	0	0	1	1	1	1	1	0	0	0	1	0	1	2	2.4	1	4	3.2	4	1	1
10802	24	1	1	1	0	1	0	1	1	1	7	0	43	37	81.08108108	54.05405405	4	0	0	1	0	1	0	0	1	1	3	0	0	1	1	1	1	1.4	1.533333333	1.6	2.6	2.8	2.6	1	1
10901	24	1	1	1	1	1	0	1	4	1	3		43	37	81.08108108	54.05405405	4	0	0	1	0	1	1	0	1	2	2	0	0	1	1	1	1	1	1.2	1.333333333	3	4	3.2	1	1
10301	24	1	1	1	1	1	0	1	1	1	6		43	37	81.08108108	54.05405405	4	0	0	0	0	0	1	1		1		0	0		1	0		1.533333333	2.866666667		2.8	2.8		1	0
10285	24	1	1	1	0	1	0	1	1	0	7		43	37	81.08108108	54.05405405	4	0	0	0	0	0	1	0	0	1	1	1	0	0	0	0	0	2.733333333	1.4	1.733333333	3	3.2	3.2	1	1
11035	24	1	1	1	1	3	0	1	1	0	5		43	37	81.08108108	54.05405405	4	0	0	0	0	0	0	1	1	1	1	0	0	1	0	0	1	3	1.4	3.333333333	4	3	3.8	1	1
11059	24	1	1	1	1	3	1	1	2	1	6	0	43	37	81.08108108	54.05405405	4	0	0	0	0	0	1	1	1	3	6	0	1	0	1	0	1	1	2.6	3.066666667	3	3	3.8	1	1
11485	26	1	1	1	0	3	0	0	N	0	3		28	21	57.14285714	57.14285714	5	0	0	0	0	0									0			1.4			3.6			0	0
10975	26	1	1	1	0	1	0	1	0	0	7		28	21	57.14285714	57.14285714	5	0	0	0	0	0	0					0			0			1.857142857			3.6			0	0
10628	26	1	1	1	0	1	0	1	0	0	7	0	28	21	57.14285714	57.14285714	5	0	0	1	0	1	0		1		50	0		1	0		0	1.8		1.8	3.4		3.2	0	1
10556	26	1	1	1	0	1	0	1	1	0	11	0	28	21	57.14285714	57.14285714	5	0	0	0	0	0	1	1	0	1	1	0	0	0	0	0	1	2.2	1.2	1.6	3.6	2.2	3.6	1	1
10591	26	1	1	1	0	3	0	1	0	0	5		28	21	57.14285714	57.14285714	5	0	0	0	0	0	0	1		1		0	0		0	0		1	1.6		2.8	3.2		1	0
11214	26	1	1	1	0	3	0	1	1	0	7		28	21	57.14285714	57.14285714	5	0	0	0	0	0	1	1		1		1	0		0	0		2.333333333	1.4		3	3.2		1	0
10896	26	1	1	1	1	1	0	0	N	0	3		28	21	57.14285714	57.14285714	5	0	0	0	0	0		0		1			0		1	0		1.6	1.6		3.6	2.2		1	0
10027	27	1	1	1	0	3	0	1	0	0	1	1	21	15	73.33333333	60	3	0	0	1	0	1	0		1		1	0		0	0		1	1.2		1.6	2.6		3	0	1
10282	27	1	1	1	1	3	0	1	2	1	1		21	15	73.33333333	60	3	0	0	0	0	0	0	1		1		0	1		1	0		1.133333333	2.333333333		3.4	2.8		1	0
11255	27	1	1	1	0	1	0	1	0	0	2	0	21	15	73.33333333	60	3	1	1	1			0	1	1	9	10	0	1	1	0	0	0	1.733333333	3.333333333	1.733333333	3	3.2	2.4	1	1
10739	27	1	1	1	2	1	1	1	1	0	2		21	15	73.33333333	60	3	0	0	0	0	0	0	0	1	0	2	0	0	1	1	1	1	3	1.2	1.4	4	3.6	2.8	1	1
11431	27	1	1	1	0	3	0	1	1	1	2	0	21	15	73.33333333	60	3	0	1	0	1	0	0	1	1	1	1	0	0	0	0	0	0	1.266666667	2.4	1	2.8	4	3.6	1	1
10386	28	1	1	1	0	2	0	1	1	1	3		39	17	70.58823529	76.47058824	3	0	0	0	0	0	0					0			0			1.066666667			2.8			0	0
11344	28	1	1	1	1	3	0	1	1	1	2		39	17	70.58823529	76.47058824	3	1	0	1			0		0		5	0		1	0		1	1.2		1.466666667	3.6		3	0	1
10742	28	1	2	1		3	0	1	0	0	0.5		39	17	70.58823529	76.47058824	3	0	0	0	0	0	0					0			1			2.533333333			2.4			0	0
10500	28	1	1	1	0	3	0	1	1	1	4		39	17	70.58823529	76.47058824	3	0	0	0	0	0	0	0		1		1	1		1	1		3.2	2.333333333		3	3		1	0
10176	28	1	1	1	0	1	0	1	0	0	1	0	39	17	70.58823529	76.47058824	3	0	1	1	1	1	0	1	1	5	1	0	0	0	1	1	1	1.4	2.2	1.266666667	2.8	3	3.6	1	1
10461	28	1	1	1	0	2	0	1	1	1	3	0	39	17	70.58823529	76.47058824	3	0	0	1			0	1	1	4	1	1	1	0	1	0	1	2.733333333	3.066666667	2.4	2.8	2	2.2	1	1
10670	28	1	1	1	1	3	0	1	1	1	4		39	17	70.58823529	76.47058824	3	0	0	0	0	0	0	1	1	2	1	0	1	0	1	1	1	1	2.4	2.133333333	3	1.8	2.8	1	1
11208	30	1	1	1	0	3	0	1	1	1	1		35	17	82.35294118	76.47058824	4	0	0	0	0	0	0					1			0			1.466666667			3.6			0	0
10391	30	1	1	1	0	3	0	1	0	0	2	0	35	17	82.35294118	76.47058824	4	0	0	0	0	0	0		1		3	0		1	1		0	1		3.733333333	3.2		3.6	0	1
10891	30	1	1	1	1	3	0	1	1	0	0.5		35	17	82.35294118	76.47058824	4	0	1	0	1	0	1	1		1		0	0		0	0		3	1.866666667		4	3		1	0
11402	30	1	1	1	0	1	0	1	0	0	1		35	17	82.35294118	76.47058824	4	0	1	1	1	1	0	1	1	2	1	0	0	0	0	0	0	1.866666667	2.2	2.8	2.8	3.6	2.6	1	1
10272	30	1	1	1	0	3	0	0	N	0	0.5	0	35	17	82.35294118	76.47058824	4	0	0	0	0	0		0	1	1	1		1	0	0	1	0	1.8	3.333333333	1.333333333	3.2	2.2	3	1	1
10708	30	1	1	1	0	3	0	1	1	1	3	1	35	17	82.35294118	76.47058824	4	0	0	0	0	0	1	1	1	1	1	0	0	1	1	1	0	1	1.466666667	1.266666667	3	3.4	3.2	1	1
10110	30	1	1	1	0	3	0	1	1	0	3		35	17	82.35294118	76.47058824	4	1	0	0			1	0	0	1	1	1	0	1	1	1	0	1	1.533333333	1.2	2.8	2.6	2.8	1	1
11131	30	1	1	1	0	3	0	1	3	1	1		35	17	82.35294118	76.47058824	4	0	0	0	0	0	0	1	0	2	1	1	1	0	1	0	1	1.4	2.933333333	1	3.4	3	3.4	1	1
10331	30	1	1	1	0	3	0	1	0	0	3	0	35	17	82.35294118	76.47058824	4	0	0	1	0	1	0	0	1	1	2	0	0	1	0	0	0	1.2	1.533333333	3.6	4	3.2	2.8	1	1
10154	30	1	1	1	2	1	0	0	N	0	3	0	35	17	82.35294118	76.47058824	4	0	0	0	0	0		1	1	1	1		0	0	0	1	0	1	1.2	1.333333333	3	3	3	1	1
10274	30	1	1	1	1	3	0	1	1	1	3		35	17	82.35294118	76.47058824	4	0	0	0	0	0	0	0	0	1	0	0	0	0	0	0	1	1	2.066666667	1.6	3	3.2	3.2	1	1
10865	30	1	1	1	0	1	0	1	1	1	0.583333333	0	35	17	82.35294118	76.47058824	4	0	0	1	0	1	1	1	1	1	5	0	0	1	0	1	1	1	1.333333333	3.066666667	2.8	3.2	3	1	1
10577	34	1	1	1	2	2	0	1	1	1	7		21	19	94.73684211	100	5	0	0	0	0	0	1	0	1	0	10	0	0	0	1	0	0	1.8	3.6	3.466666667	2.6	3	2.6	1	1
10232	37	1	1	1	2	3	0	1	1	0	14	0	26	25	88	92	2	1	0	0			1	1	0	1	1	0	1	1	1	0	1	1.466666667	1	1.266666667	2.8	3	3.4	1	1
11414	37	1	1	1	1	1	0	1	2	0	1	1	26	25	88	92	2	0	0	0	0	0	1	0	0	1	2	0	0	0	0	1	1	2	1.8	1.6	2.6	3.2	3.4	1	1
10132	37	1	1	1	0	3	0	1	3	1	2	0	26	25	88	92	2	0	1	1	1	1	1	1	0	6	3	1	1	0	1	1	1	1.533333333	1.4	1	3.2	3.2	3.6	1	1
10171	37	1	1	1	0	1	0	1	3	0	8	0	26	25	88	92	2	0	1	0	1	0	1	1	1	1	1	0	0	0	0	0	0	1	1.2	3.066666667	3	2.6	3.2	1	1
10486	37	1	1	1	1	1	0	1	2	1	4	1	26	25	88	92	2	1	1	0			1	1	0	2	2	1	1	1	0	0	0	3	1.933333333	2.066666667	3.2	2.4	3.6	1	1
11092	37	1	1	1	0	3	0	1	1	0	6	0	26	25	88	92	2	0	0	1	0	1	0	0	0	1	1	0	0	0	1	1	0	1.266666667	1.666666667	2.4	3.2	3.2	3.6	1	1
10585	37	1	2	1		1	0	1	1	1	3		26	25	88	92	2	0	0	0	0	0	1	1	0	1	1	0	0	0	1	1	1	1.5	2.133333333	2.4	2.6	2	2.8	1	1
11378	39	1	1	1	0	1	0	1	1	1	8	0	20	18	66.66666667	88.88888889	4	1	0	0			0		0		1	0		0	0		0	1.266666667		1.4	2.6		3.6	0	1
11430	39	1	1	1	0	1	0	1	2	1	1	0	20	18	66.66666667	88.88888889	4	0	0	0	0	0	1		1		3	1		1	1		0	2.866666667		2	2.8		3.2	0	1
10777	39	1	1	1	1	1	0	1	1	1	6	0	20	18	66.66666667	88.88888889	4	0	0	0	0	0	0	1	0	4	1	0	0	0	0	0	1	1.6	4	2.466666667	2.6	3.8	4	1	1
10267	39	1	1	1	1	3	0	1	1	1	5	0	20	18	66.66666667	88.88888889	4	0	0	1	0	1	1	0	1	1	1	0	0	0	0	1	1	1.666666667	1.733333333	1.533333333	2.6	3.2	3.6	1	1
10853	39	1	1	1	1	1	0	1	1	1	2	0	20	18	66.66666667	88.88888889	4	0	0	0	0	0	0	1	1	1	1	0	0	1	0	0	0	1.733333333		2.2	2.6	3.6	3	1	1
10439	39	1	1	1	0	1	0	1	0	0	9	1	20	18	66.66666667	88.88888889	4	0	0	0	0	0	0	0	0	1	1	0	0	0	0	1	1	2.266666667	2.2	2.333333333	3	3	3.4	1	1
10401	40	1	1	1	0	3	0	1	1	1	1	0	28	26	80.76923077	96.15384615	3	0	0	1	0	1	0		1		3	0		1	1		0	1.8		3.133333333	3		3.2	0	1
11362	40	1	1	1	0	2	0	1	0	0	2	0	28	26	80.76923077	96.15384615	3	0	0	0	0	0	0	0	0	3	1	0	0	0	1	0	0	2	1.466666667	1	3.4	2.8	2.8	1	1
10204	40	1	1	1	0	1	0	1	1	0	9	1	28	26	80.76923077	96.15384615	3	0	1	0	1	0	1	1	0	4	1	0	1	0	1	1	0	2.333333333	1.6	2.066666667	1.6	2.6	3.6	1	1
10788	40	1	1	1	0	3	0	1	1	1	1	1	28	26	80.76923077	96.15384615	3	1	1	1			0	1	0	1	1	0	0	0	0	1	1	1.8	1.2	1	3	3	4	1	1
11481	40	1	1	1	1	1	0	1	1	1	9	1	28	26	80.76923077	96.15384615	3	0	0	1	0	1	1	0	0	1	1	0	0	0	1	1	1	1.6	1.2	1.6	3.2	2.4	3.8	1	1
10801	40	1	1	1	0	3	0	1	1	1	2	0	28	26	80.76923077	96.15384615	3	1	1	1			1	0	0	2	2	0	1	0	0	1	1	1.866666667	2.866666667	2.466666667	2.4	3.4	3.4	1	1
10322	40	1	1	1	1	3	0	1	1	1	3	0	28	26	80.76923077	96.15384615	3	1	0	0			0	0	0	2	1	0	0	0	1	1	1	1.2	1.2	1.8	3.2	3	3.4	1	1
10816	40	1	1	1	0	1	0	1	1	0	3	1	28	26	80.76923077	96.15384615	3	0	0	0	0	0	1	1	1	1	2	0	0	0	1	1	1	2.2	2.133333333	2.2	2.2	2.4	3.4	1	1
11192	40	1	1	1	0	2	0	1	1	1	7	0	28	26	80.76923077	96.15384615	3	0	0	0	0	0	1	0	1	1	2	0	0	0	1	0	1	1.4	1.6	1.8	3.6	2.8	3.4	1	1
10606	42	1	2	1		1	0	1	1	1	3		20	16	81.25	87.5	4	0	0	0	0	0	1		0		2	0		0	1		1	2.066666667		4	2.6		3	0	1
10390	42	1	1	1	1	3	0	1	1	1	13	1	20	16	81.25	87.5	4	0	0	0	0	0	0	0	0	1	1	0	0	0	0	1	0	1	2.466666667	1.333333333	3.4	3	3.2	1	1
10897	42	1	1	1	0	1	0	1	2	1	10	1	20	16	81.25	87.5	4	0	1	1	1	1	1	1	1	2	2	1	0	1	1	1	1	1.4	2.6	2.466666667	3	3	2.6	1	1
11250	42	1	1	1	1	3	0	1	0	0	5	1	20	16	81.25	87.5	4	0	1	1	1	1	0	0	0	1	1	0	0	0	1	0	0	1.2	1.133333333	1.333333333	2.8	3	4	1	1
10563	42	1	1	1	0	1	0	0	N	0	2	1	20	16	81.25	87.5	4	0	0	1	0	1			1		4			1	1	0	1	4	1	2	3	2.4	3	1	1
10983	44	1	1	1	0	3	0	1	1	1	5	0	16	9	88.88888889	88.88888889	4	0	0	0	0	0	0	0	0	3	1	0	0	0	1	1	0	1.2	1.533333333	1	2.8	3.2	3.8	1	1
11147	52	1	1	1	0	3	0	1	1	1	2	0	32	28	96.42857143	92.85714286	3	0	0	0	0	0	1	0	1	1	1	0	0	0	0	0	0	1.733333333	1.333333333	1.266666667	3	3	3.6	1	1
10922	52	1	1	1	1	3	0	1	2	1	8		32	28	96.42857143	92.85714286	3	1	1	0			1	1		2		1	1		0	0		3.8	2.266666667		3.2	2.4		1	0
11478	52	1	1	1	1	3	0	1	1	0	2	0	32	28	96.42857143	92.85714286	3	0	1	0	1	0	1	1	1	2	5	0	1	0	0	0	0	1.733333333	1.333333333	3	2.8	3.2	3.6	1	1
10720	52	1	1	1	1	3	0	1	1	1	6	1	32	28	96.42857143	92.85714286	3	0	1	0	1	0	0	1	1	1	1	0	0	0	1	0	0	1.533333333	1.4	1.733333333	3	3	3	1	1
10422	52	1	1	1	1	1	0	1	1	1	2	1	32	28	96.42857143	92.85714286	3	0	0	0	0	0	1	1	1	1	1	0	0	0	0	1	0	2.666666667	1.733333333	1.466666667	2.8	3.4	3	1	1
11352	52	1	1	1	1	1	0	1	1	0	2	0	32	28	96.42857143	92.85714286	3	1	0	0			1	0	0	18	2	0	1	0	0	0	1	2.933333333	3.933333333	2.866666667	3	4	3.4	1	1
10201	52	1	1	1	1	3	0	1	1	1	4	1	32	28	96.42857143	92.85714286	3	0	0	0	0	0	0	1	0	1	1	0	0	0	1	1	1	1.2	1.2	1	3	2.4	3.6	1	1
10910	52	1	1	1	0	2	0	1	1	1	8	0	32	28	96.42857143	92.85714286	3	1	0	0			1	1	1	1	1	0	0	0	1	1	1	1.4	1	1.2	3	2.8	3.2	1	1
10363	52	1	1	1	0	1	0	1	1	0	3	1	32	28	96.42857143	92.85714286	3	1	0	1			1	1	1	1	2	0	0	0	1	0	1	1.866666667	2.066666667	2.133333333	2.4	3	3.8	1	1
10179	52	1	1	1	1	1	0	1	1	0	2	1	32	28	96.42857143	92.85714286	3	0	0	1	0	1	1	0	1	1	2	0	0	1	0	1	1	2.066666667	1.066666667	2	2.6	2.6	3.6	1	1
10679	45	1	1	1	1	1	0	0	N	0	3	1	29	24	87.5	91.66666667	3	0	0	0	0	0		0	0	1	1		0	0	0	0	1	2.2	1.428571429	1.266666667	3.2	2.8	2.2	1	1
10549	45	1	1	1	0	3	0	1	1	1	10	0	29	24	87.5	91.66666667	3	0	0	0	0	0	0	1	0	1	2	0	0	1	1	1	1	1.2	1.266666667	1	2.8	2.8	3.2	1	1
11334	45	1	1	1	0	2	0	1	1	1	1.5		29	24	87.5	91.66666667	3	0	0	0	0	0	0	1		1		0	0		0	0		2.333333333	1		4	3		1	0
10246	45	1	1	1	1	3	0	1	1	1	5	0	29	24	87.5	91.66666667	3	0	0	0	0	0	0	0	0	2	1	0	0	0	0	0	0	2	1.266666667	1.266666667	4	3.6	3	1	1
11391	45	1	1	1	1	1	1	1	1	1	6	0	29	24	87.5	91.66666667	3	0	1	0	1	0	0	0	1	1	1	0	0	0	1	0	1	1.8	1.266666667	1.666666667	3	3.2	3.6	1	1
10185	45	1	1	1	2	1	0	1	1	1	4	1	29	24	87.5	91.66666667	3	0	0	0	0	0	0	0	1	2	2	0	0	0	1	1	1	2.4	1.733333333	1.2	4	3.2	3.4	1	1
10004	45	1	2	1		1	0	1	1	0	5		29	24	87.5	91.66666667	3	0	0	0	0	0	0	1	1	1	1	0	0	0	1	1	1	3	1.333333333	2.6	3	3.8	3.2	1	1
10498	45	1	1	1	0	3	0	0	N	0	5	1	29	24	87.5	91.66666667	3	0	1	1	1	1		0	0	1	1		0	0	0	0	0	2	2	2.466666667	2.8	3	3.4	1	1
11174	45	1	1	1	0	1	0	0	N	0	1	0	29	24	87.5	91.66666667	3	0	0	0	0	0		1	1	1	2		1	1	0	0	1	1	2.733333333	2.4	4	3.6	3.4	1	1
10091	45	1	1	1	0	3	0	1	1	1	5	1	29	24	87.5	91.66666667	3	0	0	0	0	0	1	0	0	0	1	0	0	0	1	0	1	1.4	1.266666667	1.666666667	4	3.8	3.8	1	1
11085	46	1	2	1		2	1	1	1	1	8		47	40	77.5	87.5	5	0	0	0	0	0	1		1		1	0		0	0		1	2.2		2.4	3.2		3	0	1
10053	46	1	2	1		1	1	1	1	1	7		47	40	77.5	87.5	5	0	0	0	0	0	1		1		2	0		1	1		1	1.933333333		2.266666667	3.4		3.8	0	1
11455	46	1	2	1		1	1	1	1	1	3		47	40	77.5	87.5	5	0	0	0	0	0	1	0	1	1	1	0	0	0	1	1	1	1.866666667	1.266666667	1.133333333	3	3.4	3.6	1	1
10113	46	1	1	1	1	1	0	1	1	0	5	0	47	40	77.5	87.5	5	0	0	0	0	0	1	0	1	1	2	0	0	1	0	1	0	2.8	1	3.133333333	2.4	4	3.4	1	1
10987	46	1	1	1	1	2	0	1	3	1	3	1	47	40	77.5	87.5	5	0	0	0	0	0	1	1	0	3	3	1	1	1	0	0	1	1.6	1	2.8	2.6	3.8	3	1	1
10199	46	1	1	1	1	2	0	1	2	1	3	1	47	40	77.5	87.5	5	1	1	1			1	0	1	5	2	1	1	1	1	1	1	2.066666667	2	1.666666667	3	4	4	1	1
11203	46	1	1	1	1	3	0	1	2	1	10	1	47	40	77.5	87.5	5	0	0	0	0	0	1	0	0	7	1	0	1	0	1	1	0	2.066666667	1.2	1.6	3.2	2.6	2.8	1	1
11421	46	1	1	1	2	1	0	1	2	1	8	0	47	40	77.5	87.5	5	1	0	0			1	0	1	3	2	1	1	1	1	1	0	2.733333333	1.666666667	2.4	3.8	3	3.2	1	1
10803	46	1	2	1		3	0	1	1	1	5		47	40	77.5	87.5	5	0	0	0	0	0	0	0	0	0	1	0	0	0	1	1	1	2	1.6	2.666666667	3	3.6	3.6	1	1
11213	46	1	2	1		1	0	1	2	0	3		47	40	77.5	87.5	5	0	0	0	0	0	0	0	1	1	1	0	0	0	1	1	1	1.866666667	1.571428571	1.2	3.6	2.6	4	1	1
10714	49	1	1	1	1	1	0	1	1	1	3	0	14	13	76.92307692	92.30769231	4	0	0	0	0	0	1		0		1	0		0	0		0	2.866666667		3.5	3		3.8	0	1
11112	49	1	2	1		1	0	1	0	0	3		14	13	76.92307692	92.30769231	4	0	0	1	0	1	0		1		1	0		0	1		0	2.866666667		3.066666667	1.6		3.2	0	1
11089	49	1	1	1	0	2	0	1	2	1	5	1	14	13	76.92307692	92.30769231	4	0	1	0	1	0	0	1	1	6	15	1	1	1	1	0	1	1.333333333	1.6	1.733333333	3.6	1.8	2.6	1	1
10667	49	1	1	1	1	1	0	1	1	1	10	1	14	13	76.92307692	92.30769231	4	0	0	1	0	1	1	1	1	1	2	0	0	0	1	1	1	1.933333333	1.6	1.933333333	2.8	3.2	2.6	1	1
11156	49	1	1	1	1	1	0	1	0	0	13	1	14	13	76.92307692	92.30769231	4	0	0	0	0	0	0	0	0	2	3	0	1	1	0	1	0	2.066666667	2.733333333	2.266666667	3.4	2.4	3.6	1	1
10600	49	1	2	1		2	0	0	N	0	10		14	13	76.92307692	92.30769231	4	0	0	0	0	0		1	1	1	1		0	0	0	1	1	3	2.266666667	3.733333333	3	3.6	3	1	1
10877	49	1	1	1	1	1	0	0	N	0	5	0	14	13	76.92307692	92.30769231	4	0	1	0	1	0		1	1	1	1		0	0	0	1	0	4	4	3	2.8	4	3	1	1
10880	51	1	1	1	0	1	0	1	1	0	13	1	29	15	66.66666667	86.66666667	4	1	0	1			0		1		2	0		0	0		0	2		2.533333333	2.8		2.8	0	1
11222	51	1	1	1	0	3	0	1	1	1	6	0	29	15	66.66666667	86.66666667	4	0	0	0	0	0	0	1	0	1	3	0	0	1	0	0	0	1	1	1.266666667	2.8	3.4	2.8	1	1
10277	51	1	1	1	1	1	0	1	1	1	2	0	29	15	66.66666667	86.66666667	4	0	0	0	0	0	1	1	0	1	2	0	0	1	0	1	1	1.2	1	1	2.6	3.8	3.4	1	1
11104	51	1	1	1	1	1	0	1	0	0	10	0	29	15	66.66666667	86.66666667	4	0	0	0	0	0	0	1	1	2	1	0	1	1	0	1	1	1.8	1.533333333	1.2	3	3	3	1	1
11121	51	1	1	1	0	1	0	1	1	1	3		29	15	66.66666667	86.66666667	4	0	0	0	0	0	1	0		1		0	0		0	1		2.8	3.5		4	2.8		1	0
10815	51	1	2	1		3	1	1	2	0	3		29	15	66.66666667	86.66666667	4	0	0	0	0	0	0	1	0	1	1	0	0	0	1	1	1	2.4	1.733333333	1.8	2.8	3.4	3.2	1	1
10111	51	1	2	1		3	1	1	1	1	2		29	15	66.66666667	86.66666667	4	0	0	0	0	0	1	1	0	2	1	0	1	0	1	1	1	1.2	1	1.4	2.8	4	3.4	1	1
11327	51	1	1	1	0	1	0	1	0	0	3	0	29	15	66.66666667	86.66666667	4	0	0	0	0	0	0	0	0	4	1	0	0	0	0	0	0	1.2	2.2	1.8	2.8	2.8	2.8	1	1
10103	51	1	1	1	1	3	0	1	1	1	7	0	29	15	66.66666667	86.66666667	4	0	0	0	0	0	0	1	1	1	1	0	0	0	0	0	1	2	1.4	1	2.2	2.6	3	1	1
10775	53	1	1	1	1	3	0	1	1	1	10	1	32	31	70.96774194	87.09677419	4	0	0	0	0	0	1		1		1	1		1	0		1	1.8		1	3		3.2	0	1
10367	53	1	1	1	1	2	0	0	N	0	4	1	32	31	70.96774194	87.09677419	4	0	0	1	0	1			0		1			0	1		1	2.4		2.8	2.6		2.8	0	1
11453	53	1	1	1	2	3	0	1	0	0	8	0	32	31	70.96774194	87.09677419	4	0	0	0	0	0	0		0		2	0		1	1		1	1.8		1	2.6		2.6	0	1
11210	53	1	1	1	2	1	0	1	1	1	10	1	32	31	70.96774194	87.09677419	4	1	1	0			1	1	0	1	0	0	0	0	1	0	0	1.066666667	1.6	1.916666667	2.6	3.4	3	1	1
10834	53	1	1	1	1	1	0	0	N	0	13	0	32	31	70.96774194	87.09677419	4	0	0	1	0	1		0	1	1	4		0	1	1	1	1	2.285714286	1.333333333	1.666666667	3.2	3.4	3.2	1	1
10795	53	1	1	1	2	1	0	0	N	0	3		32	31	70.96774194	87.09677419	4	0	0	0	0	0		1		1			0		0	0		2.2	1		2.6	4		1	0
10906	53	1	1	1	1	2	1	1	1	1	10		32	31	70.96774194	87.09677419	4	0	0	0	0	0	1	0		1		0	0		0	1		1.6	2.636363636		2.6	2.8		1	0
11030	53	1	1	1	1	1	0	1	3	0	3	0	32	31	70.96774194	87.09677419	4	1	0	0			1	1	1	1	8	0	0	1	0	0	0	2.4	3.8	1.8	2.8	3.4	2.8	1	1
10759	53	1	1	1	1	1	0	1	1	1	15	1	32	31	70.96774194	87.09677419	4	0	0	0	0	0	1	1	1	1	1	0	0	0	1	0	1	2.6	2.666666667	1.733333333	2.2	3.2	3	1	1
10344	53	1	1	1	2	1	0	1	1	1	2	1	32	31	70.96774194	87.09677419	4	1	1	1			0	0	1	2	1	0	0	0	0	1	1	2.6	2.933333333	1.466666667	2.8	3.4	2.8	1	1
10437	53	1	1	1	1	1	0	1	2	1	8	0	32	31	70.96774194	87.09677419	4	1	0	0			1	1	1	2	1	0	0	0	1	1	1	2.666666667	1.4	2.8	2.8	2.8	3.8	1	1
10212	56	1	1	1	1	2	0	1	1	1	5	1	12	10	90	90	4	0	0	1	0	1	0	0	1		3	0	0	1	0	1	1	1.933333333	1.4	2.4	3.4	3	3.4	1	1
11173	56	1	2	1		1	1	1	1	1	3		12	10	90	90	4	0	0	0	0	0	0	1	0	1	1	0	0	0	1	0	0	3.2	1.533333333	4	3.2	3.4	3	1	1
10538	56	1	1	1	1	1	1	1	1	1	6	0	12	10	90	90	4	1	0	0			1	1	1	1	1	0	0	0	1	1	1	1.666666667	2	1.153846154	2.8	2.2	3	1	1
11082	56	1	2	1		1	0	1	1	1	4		12	10	90	90	4	0	0	0	0	0	1	1	1	1	1	0	0	0	1	1	1	3.133333333	3.133333333	3	3	2.8	3	1	1
11070	59	1	2	1		1	0	1	0	0	5		27	21	61.90476191	61.90476191	5	0	0	0	0	0	0	0		3		0	0		1	1		2.6	1		3.6	3.6		1	0
10779	59	1	1	1	1	1	0	1	0	0	5	0	27	21	61.90476191	61.90476191	5	1	0	0			0		1		2	0		1	1		0	3.066666667		1.2	3		2.8	0	1
10280	59	1	1	1	1	1	0	1	0	0	6		27	21	61.90476191	61.90476191	5	0	0	0	0	0	0	1		1		0	0		1	0		2.6	1		3	2.6		1	0
10394	59	1	1	1	1	1	0	1	1	0	10	0	27	21	61.90476191	61.90476191	5	0	0	0	0	0	0	1	1	2	1	1	1	0	0	0	0	1	1.8	3.133333333	3.4	3.2	1.6	1	1
10188	59	1	2	1		3	0	1	1	0	6		27	21	61.90476191	61.90476191	5	0	0	1	0	1	1	1	1	1	1	0	0	0	1	0	0	2.066666667	1	2.8	2.8	3.2	2.6	1	1
10187	59	1	2	1		1	0	1	1	0	5		27	21	61.90476191	61.90476191	5	0	0	0	0	0	1	1	1	1	1	0	0	0	0	1	0	1	1.8	3.357142857	2.8	3.2	3.2	1	1
10949	59	1	2	1		1	1	1	1	1	6		27	21	61.90476191	61.90476191	5	0	0	0	0	0	1	1	1	1	1	0	0	0	1	1	1	1	1.8	2.8	3	3.2	3.2	1	1
10621	59	1	1	1	0	1	0	0	N	0	2		27	21	61.90476191	61.90476191	5	0	0	0	0	0		1		1			0		0	0		1	2.2		3	3.2		1	0
10162	59	1	2	1		1	0	1	0	0	5		27	21	61.90476191	61.90476191	5	0	0	0	0	0	0	0	0	1	0	0	0	0	0	0	1	1.8	1	2.2	2.8	3.2	3	1	1
10184	59	1	2	1		3	0	1	1	1	5		27	21	61.90476191	61.90476191	5	0	1	0	1	0	1	1	1	1	1	0	0	0	0	0	1	1.866666667	3.066666667	2.214285714	3.6	3.4	2.6	1	1
11487	1	1	2	2		3	0	1	1	1	3		17	16	50	68.75	2	0	0	0	0	0	1					0			0			1			4			0	0
10522	1	1	1	2	0	3	0	1	2	1	8	0	17	16	50	68.75	2	0	0	0	0	0	0		1		3	1		0	0		0	2.133333333		1.6	3.2		2.6	0	1
10620	1	1	2	2		1	0	1	1	0	2		17	16	50	68.75	2	0	0	0	0	0	1	1		1		0	0		0	0		2.666666667	1		4	3.6		1	0
10982	1	1	1	2	1	3	0	1	2	1	0.333333333	0	17	16	50	68.75	2	1	0	1			1	1	1	3	3	1	1	0	1	0	1	1.2	1.666666667	2.142857143	3.4	3.2	3.6	1	1
11277	1	1	1	2	1	1	0	1	1	1	1	0	17	16	50	68.75	2	0	0	0	0	0	1	1	1	1	1	0	0	0	1	1	1	1.8	2.4	1.8	3.4	3	3.2	1	1
11068	3	1	1	2	1	1	0	1	1	1	18		24	7	57.14285714	71.42857143	5	0	0	0	0	0	1					0			1			2.066666667			2.8			0	0
10326	3	1	1	2	1	1	0	1	1	0	9	0	24	7	57.14285714	71.42857143	5	0	0	0	0	0	1	0	0	1	1	0	0	0	1	0	1	1	1.4	1	3.2	2.8	2.8	1	1
10396	3	1	1	2	1	3	0	1	1	1	4	0	24	7	57.14285714	71.42857143	5	1	1	0			0	1	1	2	1	0	1	0	1	1	1	1.666666667	1.4	1.6	3.6	3.8	3.8	1	1
11201	3	1	1	2	2	1	1	1	4	1	4	1	24	7	57.14285714	71.42857143	5	0	0	0	0	0	1	1	1	2	2	0	1	1	1	1	1	1	3.333333333	3	4	3	3.2	1	1
10995	4	1	1	2	2	3	0	1	3	1	4	0	20	18	88.88888889	77.77777778	2	0	1	0			1	1	1	1	2	0	0	1	0	1	0	2.533333333	2.4	1.4	4	3.2	3	1	1
10527	4	1	1	2	0	3	0	1	1	1	5	1	20	18	88.88888889	77.77777778	2	0	0	1	0	1	0	1	0	2	2	0	1	1	1	1	0	1.6	2	1.2	3.2	3	2.8	1	1
11372	4	1	1	2	1	1	0	1	3	1	10	0	20	18	88.88888889	77.77777778	2	1	1	0			1	1	1	2	1	0	1	1	0	1	1	2.6	2.6	2.333333333	3	3	3.4	1	1
10681	4	1	1	2	0	1	0	1	2	1	2		20	18	88.88888889	77.77777778	2	0	0	0	0	0	1	1		2		0	1		0	0		2.333333333	1.733333333		3.2	2.8		1	0
11102	4	1	1	2	2	3	0	1	2	1	13	1	20	18	88.88888889	77.77777778	2	0	0	1	0	1	1	0	1	1	2	0	0	1	0	0	0	2.2	3.4	3	3.8	3.2	3.6	1	1
11363	4	1	1	2	2	3	0	1	1	1	14	0	20	18	88.88888889	77.77777778	2	0	1	1	1	1	1	1	1	1	2	0	0	1	1	0	0	2.266666667	1.533333333	1.8	2.6	3.2	2.6	1	1
10535	4	1	1	2	1	1	0	1	2	0	1.75	1	20	18	88.88888889	77.77777778	2	0	0	0	0	0	1	0	0	1	1	1	0	0	1	1	1	2.666666667	2.266666667	2.6	3.2	2.2	2.6	1	1
10907	4	1	1	2	2	3	0	1	2	0	13	0	20	18	88.88888889	77.77777778	2	0	0	0	0	0	1	1	1	10	1	0	1	0	1	1	1	3.6	3.533333333	2.8	2.8	2.8	2.8	1	1
10421	10	1	1	2	0	1	1	1	1	1	3	1	10	10	100	100	2	1	1	1			1	1	1	1	1	1	1	0	0	0	0	2.533333333	1.733333333	2.4	2.6	2.8	3.6	1	1
11308	10	1	2	2		3	1	1	6	1	1.75		10	10	100	100	2	0	0	0	0	0	1	1	1	1	1	1	0	0	1	1	0	2.2	1.466666667	1.2	3	2.2	3	1	1
10211	10	1	1	2	0	3	0	1	6	1	1.75	1	10	10	100	100	2	0	1	0	1	0	1	1	1	2	1	0	1	0	1	0	1	3.066666667	1.533333333	1.4	3.2	2.6	2.6	1	1
10083	10	1	1	2	1	1	0	1	1	1	3	0	10	10	100	100	2	0	0	0	0	0	1	1	1	2	3	0	0	0	0	1	1	3	2.066666667	1.666666667	4	3.4	3.4	1	1
10526	10	1	2	2		1	1	1	1	1	2		10	10	100	100	2	0	0	0	0	0	1	1	1	1	1	0	0	0	1	1	1	3	2.733333333	3.533333333	3	4	4	1	1
10645	10	1	1	2	1	3	1	1	1	1	3	0	10	10	100	100	2	0	1	0	1	0	1	1	1	1	2	0	0	0	1	1	1	1.6	1.333333333	1.6	2.6	3.2	2.8	1	1
10942	10	1	1	2	1	1	0	1	3	1	3	0	10	10	100	100	2	1	0	1			1	1	1	1	6	1	1	1	1	1	1	1.666666667	1.333333333	1.4	3.2	3.6	2.6	1	1
10427	10	1	2	2		1	0	1	1	0	3		10	10	100	100	2	0	0	0	0	0	1	1		1		0	0		1	1		2.6	2		2.8	2.6		1	0
10962	10	1	1	2	1	1	0	1	3	1	2	0	10	10	100	100	2	0	0	0	0	0	1	0	1	2	1	0	0	0	0	0	1	3	1.466666667	2.6	2.6	3.2	2.8	1	1
10172	11	1	1	2	0	1	0	1	2	0	2	1	23	23	82.60869565	73.91304348	5	0	0	0	0	0	1	1	1	4	2	1	1	0	1	0	1	3	1.866666667	3.6	3	3	2.6	1	1
10768	11	1	1	2	1	1	0	1	10	0	8	0	23	23	82.60869565	73.91304348	5	0	0	0	0	0	1	0	1	6	5	0	1	1	1	0	1	4	3.466666667	2.266666667	4	3.2	2.2	1	1
11245	12	1	1	2	2	1	1	1	1	1	10	0	30	29	100	89.65517241	5	1	1	1			1	1	1	5	7	0	1	1	1	1	0	1.333333333	2.266666667	2.933333333	3.2	3	3.2	1	1
10118	12	1	1	2	2	1	0	1	1	0	3	0	30	29	100	89.65517241	5	0	0	0	0	0	1	0	1	1	1	0	0	0	1	1	1	3.8	2.133333333	2.8	2.8	3.4	2.8	1	1
10247	12	1	1	2	2	1	1	1	1	1	3	0	30	29	100	89.65517241	5	1	1	1			1	1	0	3	2	0	1	1	1	1	1	2.2	2.133333333	1.733333333	2.8	3.8	3.2	1	1
10098	12	1	1	2	2	1	1	1	10	1	28	0	30	29	100	89.65517241	5	1	1	1			0	1	1	1	1	1	0	1	1	0	0	3	3.4	2.533333333	3	2	2.6	1	1
11032	12	1	1	2	1	1	0	1	18	1	10	0	30	29	100	89.65517241	5	0	1	1	1	1	1	1	1	5	1	1	1	1	0	1	0	3.266666667	3.266666667	3	2.6	2.8	2.4	1	1
10093	12	1	2	2		1	1	1	1	1	12		30	29	100	89.65517241	5	0	0	0	0	0	1	1	1	2	1	0	0	0	1	0	1	1.2	2.4	1.666666667	3.4	3	3.6	1	1
10385	12	1	2	2		1	1	1	1	1	7		30	29	100	89.65517241	5	0	1	0	1	0	1	1		1		0	0		1	1		2.692307692	1.733333333		4	2.8		1	0
11247	12	1	1	2	1	1	0	1	3	1	12	1	30	29	100	89.65517241	5	0	0	0	0	0	1	1	1	1	2	0	1	1	0	0	0	3	2.8	3.8	3.2	3.6	3.2	1	1
10618	12	1	1	2	1	1	0	1	1	1	11	0	30	29	100	89.65517241	5	0	1	0	1	0	0	1	1	3	2	0	1	1	0	1	0	1.714285714	2.2	3.866666667	3.4	3.6	3.4	1	1
11460	12	1	2	2		1	0	1	1	1	13		30	29	100	89.65517241	5	0	0	0	0	0	1	1	1	1	1	0	0	0	1	0	1	1.333333333	1.866666667	1.6	3.2	2.4	2	1	1
11190	12	1	1	2	2	1	1	1	1	1	8	0	30	29	100	89.65517241	5	0	0	0	0	0	1	1	1	1	1	0	0	0	1	1	1	3.6	2.133333333	1.666666667	3	2.8	2.4	1	1
11408	15	1	1	2	2	3	0	1	1	1	5	1	18	12	83.33333333	91.66666667	4	0	0	0	0	0	0		0		1	1		0	1		0	1.4		1.4	3.6		3.2	0	1
10871	15	1	1	2	1	1	0	1	2	1	3	1	18	12	83.33333333	91.66666667	4	0	1	1	1	1	1	1	1	2	2	0	1	1	1	1	1	1.066666667	1	1.133333333	3	3.2	3.4	1	1
10713	15	1	1	2	2	1	1	1	1	1	5	0	18	12	83.33333333	91.66666667	4	0	1	0	1	0	1	0	1	2	1	0	0	0	0	0	1	2.4	1.2	1.6	4	3.2	3.4	1	1
11088	15	1	1	2	2	3	0	1	1	0	15	0	18	12	83.33333333	91.66666667	4	0	0	1	0	1	0	1	1	2	12	0	1	1	0	0	0	1.2	2.666666667	1.866666667	3.8	3	3	1	1
10589	17	1	1	2	0	1	0	1	1	1	10	0	23	21	90.47619048	80.95238095	3	1	1	1			0	1	0	4	1	0	0	1	0	1	1	2.6	3.533333333	1.266666667	3	3	2.6	1	1
10718	17	1	1	2	1	1	0	1	1	1	12	0	23	21	90.47619048	80.95238095	3	1	1	0			0	1	0	1	3	0	0	1	0	0	0	3.666666667	3.266666667	3.6	3.2	2.4	3.4	1	1
11471	17	1	1	2	2	1	0	1	1	0	5	0	23	21	90.47619048	80.95238095	3	0	1	0	1	0	0	1	1	2	2	0	1	1	0	1	0	4	3.6	3.8	4	3	3.4	1	1
10463	22	1	1	2	0	1	0	0	N	0	4		48	40	65	65	5	0	0	0	0	0									0			3.4			3			0	0
11001	22	1	1	2	0	1	0	0	N	0	0.333333333		48	40	65	65	5	0	0	0	0	0									0			2.642857143			3			0	0
10147	22	1	1	2	1	2	0	1	1	1	3		48	40	65	65	5	0	0	0	0	0	1					0			0			1			4			0	0
11437	22	1	1	2	0	1	0	1	0	0	4		48	40	65	65	5	0	0	0	0	0	0					0			1			1			2.2			0	0
11246	22	1	1	2	1	1	1	1	1	1	3		48	40	65	65	5	0	0	0	0	0	1		0		0	0		0	0		0	1.466666667		1.8	3.4		2.6	0	1
10159	22	1	1	2	1	1	0	1	2	1	3	0	48	40	65	65	5	0	0	0	0	0	1		1		10	0		1	0		0	1		1.533333333	3		2.8	0	1
10328	22	1	1	2	1	1	0	1	1	0	6	1	48	40	65	65	5	0	0	0	0	0	0	0	0	1	1	0	0	1	1	0	0	1	1.2	3.6	3.4	1.4	3.8	1	1
11318	22	1	1	2	1	2	0	1	1	0	13	1	48	40	65	65	5	0	1	0	1	0	0	1	1	1	4	0	0	1	0	0	0	1.8	1.8	2.266666667	3.6	2.8	3	1	1
10599	22	1	1	2	2	1	1	1	1	1	2		48	40	65	65	5	0	1	0	1	0	1	1	1	1	1	0	0	0	0	0	1	1	1.666666667	1.133333333	4	3.4	3.8	1	1
10305	22	1	1	2	2	3	0	1	5	1	13		48	40	65	65	5	0	0	1	0	1	1	1	1	6	6	1	1	1	0	0	0	1.533333333	1.8	2.2	4	4	3.6	1	1
10348	23	1	1	2	2	3	0	1	1	0	5		29	25	80	68	5	1	1	0			0	0	0	2	2	0	1	1	0	0	0	2	1.333333333	1.266666667	3.6	3.2	3	1	1
11188	23	1	1	2	2	1	R	1	1	1	4	0	29	25	80	68	5	0	0	0	0	0	1	1	0	1	1	0	0	0	1	0	0	1	1.4	1.2	3	3	3.6	1	1
11325	23	1	1	2	0	2	0	1	1	1	15		29	25	80	68	5	0	0	0	0	0	1	1		3		0	1		1	0		1.533333333	1.8		3.6	3.2		1	0
10727	23	1	1	2	2	1	1	1	1	1	2	0	29	25	80	68	5	0	1	1	1	1	1	1	0	2	3	0	1	1	0	0	0	1	1.133333333	1.2	3	3.4	3	1	1
10887	23	1	1	2	2	1	0	1	1	1	5		29	25	80	68	5	0	0	0	0	0	0	0	0	1	1	0	0	0	1	0	0	2.8	1.6	1.2	2.6	3.2	3	1	1
11346	23	1	1	2	0	1	0	1	0	0	13		29	25	80	68	5	0	0	0	0	0	0	0	0	0	0	0	0	0	0	1	0	1	2.2	1.8	3	3	2.6	1	1
11011	23	1	2	2		1	0	1	1	1	3		29	25	80	68	5	1	0	0			1	1	0	1	1	0	0	0	1	0	1	3.266666667	1.333333333	2.933333333	2.6	3.4	2.4	1	1
10513	24	1	1	2	1	3	0	1	0	0	3		43	37	81.08108108	54.05405405	4	0	0	0			0					0			1			1.2			3.6			0	0
10932	24	1	1	2	0	3	0	1	1	0	7	0	43	37	81.08108108	54.05405405	4	0	0	0	0	0	0	1	1	17	1	0	1	0	0	0	1	1.733333333	3.6	1.6	3.2	3	3.6	1	1
10151	26	1	1	2	2	1	0	1	1	1	4		28	21	57.14285714	57.14285714	5	1	0	0			1					0			0			1.933333333			3.2			0	0
10240	26	1	1	2	0	1	0	1	1	1	6		28	21	57.14285714	57.14285714	5	1	0	0			1	1		2		0	1		0	1		2.857142857	1.4		3.4	3.8		1	0
10631	27	1	1	2	0	1	0	1	1	1	1.5		21	15	73.33333333	60	3	0	0	0	0	0	0					0			1			1.2			2.6			0	0
10069	27	1	1	2	2	1	0	1	2	1	2	0	21	15	73.33333333	60	3	0	0	0	0	0	0	1	1	1	1	0	1	0	1	0	1	4	3.066666667	1	4	3	4	1	1
10905	27	1	1	2	1	1	0	1	1	1	1	0	21	15	73.33333333	60	3	0	1	0	1	0	1	0	1	1	2	0	0	0	0	1	1	1.4	2.466666667	1.533333333	3.4	3.2	2.6	1	1
11195	27	1	1	2	2	1	1	1	1	1	1	0	21	15	73.33333333	60	3	0	0	0	0	0	1	0	1	1	2	0	0	1	1	1	1	1.933333333	1.4	1.2	3.4	3	3	1	1
10846	27	1	1	2	2	1	0	1	1	1	4		21	15	73.33333333	60	3	0	0	0	0	0	1	1		2		0	1		0	0		3.133333333	3.733333333		3	3.8		1	0
10568	27	1	1	2	1	1	0	1	1	0	1.166666667		21	15	73.33333333	60	3	0	1	0	1	0	1	1		2		1	0		0	1		2.4	1		2.2	3.4		1	0
11231	28	1	1	2	1	1	0	1	1	1	4		39	17	70.58823529	76.47058824	3	0	0	0	0	0	1					0			0			3.333333333			3			0	0
11329	28	1	1	2	1	3	0	1	1	1	6		39	17	70.58823529	76.47058824	3	0	0	0	0	0	1					0			1			2.4			3			0	0
10730	28	1	1	2	1	1	0	1	2	1	1	0	39	17	70.58823529	76.47058824	3	1	0	1			1	1	1	1	1	1	0	1	1	1	0	1.733333333	3.266666667	2.333333333	2.6	2.8	2.8	1	1
10852	28	1	1	2	2	3	0	1	0	1	10		39	17	70.58823529	76.47058824	3	0	1	0	1	0	0	1	1	1	1	0	0	0	1	1	1	1.266666667	1.6	1.466666667	3.8	2.8	3	1	1
10990	28	1	1	2	2	1	1	1	1	1	2	0	39	17	70.58823529	76.47058824	3	1	1	0			1	1	1	2	4	0	0	1	0	0	1	2.2	1.8	1.466666667	3	3	2.8	1	1
11167	30	1	1	2	2	3	0	1	1	1	0.666666667		35	17	82.35294118	76.47058824	4	0	0	0	0	0	1	1	1	1	1	0	0	1	0	1	1	1	1.2	1.2	3.8	3	3	1	1
10602	30	1	1	2	2	1	1	1	1	1	10	0	35	17	82.35294118	76.47058824	4	1	0	0			1	1	0	1	3	0	0	1	1	1	1	2.2	1.333333333	1.266666667	3	3.4	3.2	1	1
11067	34	1	1	2	2	1	0	1	1	1	9		21	19	94.73684211	100	5	1	0	0			1		1		2	0		0	1		1	2.866666667		1.466666667	4		2.6	0	1
10854	34	1	1	2	2	1	1	1	1	1	5	0	21	19	94.73684211	100	5	0	0	0	0	0	1	1	0	2	3	0	1	1	0	1	0	1	2.8	1.866666667	3	4	3	1	1
11279	34	1	2	2		3	1	1	1	1	10		21	19	94.73684211	100	5	0	0	1	0	1	1	1	1	1	1	0	0	0	1	1	0	1.066666667	1.133333333	1.266666667	3.4	3.4	3.2	1	1
10625	34	1	1	2	2	1	0	1	1	1	10	0	21	19	94.73684211	100	5	0	0	0	0	0	0	1	1	10	4	1	0	1	1	0	1	2.133333333	3.533333333	1.2	3.6	3	4	1	1
10481	34	1	1	2	1	1	1	1	2	1	10	1	21	19	94.73684211	100	5	0	1	0	1	0	1	1	1	1	3	1	0	0	1	1	1	1.6	1.8	3.6	3.2	2.6	3.4	1	1
10845	34	1	1	2	2	3	1	1	3	1	10		21	19	94.73684211	100	5	1	0	0			1	1	1	2	2	1	1	1	1	1	1	1.4	2	2.2	3.6	2.6	2.6	1	1
10783	34	1	1	2	1	3	0	1	1	1	3		21	19	94.73684211	100	5	0	0	0	0	0	1	1	1	1	1	0	0	0	0	0	0	1	1.733333333	1.133333333	3	3.2	3.4	1	1
10841	34	1	1	2	2	1	1	1	0	0	5		21	19	94.73684211	100	5	1	0	0			0	1	1	1	1	0	1	0	0	0	0	2	3.8	1.666666667	3	3.8	3	1	1
10966	34	1	1	2	2	3	0	1	1	1	10	0	21	19	94.73684211	100	5	0	0	0	0	0	1	1	1	1	1	0	0	0	1	0	0	2.4	1.2	1.2	3.6	3.6	2.6	1	1
11160	34	1	2	2		1	1	1	1	1	8		21	19	94.73684211	100	5	0	0	1	0	1	1	0	1	0	1	0	0	1	1	0	0	1.4	1.8	3.266666667	3.4	3.2	3.4	1	1
10751	34	1	1	2	1	2	0	1	1	1	10	0	21	19	94.73684211	100	5	1	0	1			0	1	1	1	1	0	0	0	1	1	1	1	1.466666667	1.2	3.8	3.2	2.4	1	1
10958	34	1	1	2	1	1	1	1	1	1	3	1	21	19	94.73684211	100	5	0	0	0	0	0	1	1	1	1	1	0	0	0	1	1	1	1.6	2	3.2	3.6	3.6	3.6	1	1
10985	34	1	1	2	1	1	0	1	1	1	2	0	21	19	94.73684211	100	5	0	0	0	0	0	1	1	0	2	3	0	1	1	1	1	1	1	1.2	1.8	3	3.4	2.6	1	1
11440	34	1	1	2	1	1	0	1	0	0	5	0	21	19	94.73684211	100	5	0	0	1	0	1	0	1	1	1	3	0	0	1	1	1	0	1.466666667	1.066666667	3.6	3.6	3.8	4	1	1
11097	37	1	1	2	1	2	0	1	3	1	3		26	25	88	92	2	0	0	0			1					0			0			2.133333333			2.4			0	0
10745	37	1	1	2	1	2	0	1	2	1	14	1	26	25	88	92	2	1	0	1			1		1		7	1		1	0		0	2.866666667		2.866666667	3.6		3	0	1
11457	37	1	2	2		3	0	1	1	1	2		26	25	88	92	2	0	0	0	0	0	0		0		1	0		0	1		1	1.2		1.8	2.6		4	0	1
10959	37	1	1	2	1	1	0	1	1	0	20	1	26	25	88	92	2	0	0	0	0	0	1	0	1	2	2	0	1	0	1	1	0	2.285714286	1.666666667	1.866666667	2.4	2.8	2.6	1	1
10410	37	1	1	2	1	1	0	1	0	0	6	0	26	25	88	92	2	0	0	0	0	0	0	1	1	1	3	0	0	0	0	1	1	1.8	2.2	2.666666667	2.6	2.4	3.2	1	1
10700	37	1	1	2	1	1	0	1	1	1	1	0	26	25	88	92	2	0	0	0	0	0	0	0	0	1	1	0	0	0	1	1	1	1.6	1.133333333	1.466666667	3.4	3.2	3	1	1
11029	37	1	1	2	2	3	0	1	3	0	6	0	26	25	88	92	2	0	0	1	0	1	1	1	1	5	3	0	1	0	0	1	1	1.733333333	2.2	2.266666667	2.4	2.8	3.6	1	1
10090	37	1	2	2		1	0	1	1	1	3		26	25	88	92	2	0	0	0	0	0	1	1	1	1	1	0	0	0	1	1	1	2	2.4	2	3.2	2.6	3.6	1	1
10550	37	1	1	2	2	1	0	1	6	1	10	0	26	25	88	92	2	1	1	1			1	1	1	1	2	1	0	0	1	1	1	1.866666667	1.2	1.933333333	2.75	2.2	3	1	1
11337	37	1	1	2	2	1	1	1	1	1	10	0	26	25	88	92	2	0	0	0			1	0	1	1	1	0	0	1	1	1	1	2.4	1.866666667	2.466666667	3.4	4	3	1	1
11483	37	1	1	2	1	1	0	1	2	1	15	0	26	25	88	92	2	0	0	1	0	1	1	1	1	3	5	1	1	1	1	1	1	1.2	2.133333333	1.666666667	2.8	3.2	2.8	1	1
11251	37	1	2	2		1	1	1	0	0	5		26	25	88	92	2	0	0	0	0	0	0	1		1		0	0		1	1		1.133333333	2.4		2.2	4		1	0
10221	39	1	1	2	0	1	0	1	1	0	8		20	18	66.66666667	88.88888889	4	0	0	0	0	0	0					0			1			1.4			3			0	0
10508	39	1	1	2	1	1	0	1	1	1	10		20	18	66.66666667	88.88888889	4	0	0	0	0	0	0					0			1			1.133333333			3			0	0
10782	39	1	1	2	1	3	0	1	1	1	2	0	20	18	66.66666667	88.88888889	4	1	0	0			0		1		1	1		0	1		1	1.4		1.6	3		3.4	0	1
10609	39	1	1	2	2	1	1	1	1	0	11	0	20	18	66.66666667	88.88888889	4	0	1	0	1	0	0	0	1	3	2	0	1	1	0	0	0	2.8	2.466666667	2.866666667	3	3	3.2	1	1
10279	39	1	1	2	1	2	0	1	2	1	5	1	20	18	66.66666667	88.88888889	4	0	1	1	1	1	0	1	1	3	2	0	0	0	0	1	0	1.933333333	1.6	2.066666667	2.6	2.8	3.6	1	1
10661	39	1	1	2	1	2	0	1	1	1	9	0	20	18	66.66666667	88.88888889	4	0	0	0	0	0	0	1	0	1	1	0	0	0	1	1	1	1.933333333	4	1.333333333	3.2	3.4	3.2	1	1
11338	39	1	1	2	1	1	0	1	1	1	7	0	20	18	66.66666667	88.88888889	4	0	0	0	0	0	0	0	1	1	2	0	1	1	1	1	1	2.933333333	2.2	2.933333333	3.2	3.4	4	1	1
10813	40	1	1	2	1	1	0	1	1	1	1	0	28	26	80.76923077	96.15384615	3	0	0	0	0	0	0	0	1	1	1	0	0	1	1	1	0	1.2	1.466666667	1.066666667	3	2.8	2.6	1	1
10833	42	1	2	2		3	0	1	1	1	3		20	16	81.25	87.5	4	0	0	0	0	0	1		0		0	0		0	1		0	2.4		2.066666667	2.2		3.6	0	1
10780	42	1	1	2	1	1	0	1	0	0	7	0	20	16	81.25	87.5	4	0	1	0			0	1	0	1	0	0	0	0	1	0	0	1.4	1.666666667	1.133333333	2.8	2	3.6	1	1
10575	42	1	1	2	1	1	0	1	1	1	5	0	20	16	81.25	87.5	4	0	0	0	0	0	1	1	1	3	1	0	1	0	1	1	0	1.4	1.133333333	1.266666667	2.6	3	4	1	1
10996	42	1	1	2	1	1	0	1	1	0	5	0	20	16	81.25	87.5	4	0	1	0	1	0	1	0	1	0	1	0	0	0	1	1	0	1.2	2.2	2.333333333	2.6	2.4	3	1	1
10446	42	1	2	2		1	0	1	1	1	10		20	16	81.25	87.5	4	0	0	0	0	0	1	1	1	1	1	0	0	0	1	1	1	1	1.266666667	1.4	3.4	3	2.4	1	1
10902	42	1	1	2	2	1	1	1	1	1	11	0	20	16	81.25	87.5	4	0	0	0	0	0	1	1	1	1	1	0	0	0	1	1	1	1.8	1.266666667	1.2	3.2	3.4	3.4	1	1
10492	42	1	1	2	1	1	0	1	1	1	5		20	16	81.25	87.5	4	0	0	0	0	0	0	0		1		0	0		0	0		1.4	2.2		2.8	4		1	0
11439	44	1	1	2	1	1	0	1	0	0	10		16	9	88.88888889	88.88888889	4	0	0	0	0	0	0					0			0			1.4			2.8			0	0
10536	44	1	1	2	1	1	0	1	0	0	5	0	16	9	88.88888889	88.88888889	4	0	0	0	0	0	0	0	0	1	1	0	0	0	0	1	1	1	2.4	2.266666667	2.8	2.6	3	1	1
11043	52	1	1	2	1	1	0	1	1	1	1	1	32	28	96.42857143	92.85714286	3	0	0	0	0	0	1	1	1	1	1	0	0	0	0	0	0	2.2	2.266666667	2.6	2.8	3.4	2.8	1	1
11410	52	1	1	2	2	1	1	1	1	1	14	0	32	28	96.42857143	92.85714286	3	0	0	0			1	0	1	2	1	0	1	0	0	1	1	1	1.133333333	1	3.8	3.4	3	1	1
10355	52	1	1	2	1	3	0	1	1	1	5	1	32	28	96.42857143	92.85714286	3	0	0	0	0	0	1	0	1	0	2	0	0	0	0	0	0	2	1.933333333	2.866666667	2.8	3.2	4	1	1
11433	52	1	1	2	1	1	0	1	3	1	8	0	32	28	96.42857143	92.85714286	3	0	0	0	0	0	1	1	1	3	1	0	1	0	0	1	0	1	3.4	1.933333333	3	2.4	3.6	1	1
10569	52	1	1	2	2	3	0	1	1	0	7	1	32	28	96.42857143	92.85714286	3	0	0	0	0	0	1	0	0	0	0	0	0	0	0	1	1	1.666666667	1	1.4	2.8	2.6	3.6	1	1
11411	52	1	1	2	2	1	1	1	1	1	1	1	32	28	96.42857143	92.85714286	3	1	0	0			1	1	1	1	1	0	0	0	0	1	1	1.5	2.8	1.666666667	3	3	2.8	1	1
10084	52	1	1	2	0	3	0	1	1	0	1	1	32	28	96.42857143	92.85714286	3	0	0	1	0	1	0	0	1	0	3	0	0	1	0	1	1	2.266666667	1.2	1.466666667	2.6	2.2	3.6	1	1
10432	45	1	1	2	1	1	0	1	1	1	5	0	29	24	87.5	91.66666667	3	0	0	0	0	0	1	0	0	0	1	0	0	0	0	1	0	1.2	1.8	1.133333333	2.8	3.6	3.8	1	1
10256	45	1	2	2		2	1	1	1	1	2		29	24	87.5	91.66666667	3	0	0	0	0	0	1	0	1	1	1	0	0	0	1	1	1	2.2	1.818181818	1.533333333	4	3.2	3.4	1	1
10183	45	1	2	2		1	0	1	1	0	3		29	24	87.5	91.66666667	3	0	0	0	0	0	0	0	0	1	1	0	0	0	1	1	1	1.6	1	1	2.8	3.4	2.6	1	1
10992	46	1	1	2	0	1	0	1	1	0	6		47	40	77.5	87.5	5	1	0	0			1					0			1			2.133333333			3			0	0
11341	46	1	2	2		3	1	1	1	1	9		47	40	77.5	87.5	5	0	0	0	0	0	1					0			1			2.133333333			3.6			0	0
10919	46	1	1	2	2	1	1	1	1	1	8		47	40	77.5	87.5	5	0	0	0	0	0	1					0			1			3			4			0	0
11234	46	1	1	2	1	1	0	1	1	1	6	0	47	40	77.5	87.5	5	0	0	0	0	0	1		0		0	0		0	0		0	1.2		1	2.6		3.4	0	1
10904	46	1	1	2	2	1	1	1	1	1	15	0	47	40	77.5	87.5	5	0	0	0	0	0	1		1		1	0		0	1		0	2.133333333		1.4	3		3.8	0	1
10747	46	1	1	2	2	3	1	1	1	1	14		47	40	77.5	87.5	5	0	1	0	1	0	1	1		1		0	0		1	1		2.466666667	1.2		3.8	3		1	0
10370	46	1	1	2	1	1	0	1	1	1	8	1	47	40	77.5	87.5	5	0	1	1	1	1	0	1	0	1	8	0	1	1	1	0	0	1.4	1.6	1.2	2.6	3.6	3.4	1	1
11128	46	1	1	2	1	3	0	1	2	1	10	1	47	40	77.5	87.5	5	0	0	0	0	0	1	0	1	1	2	0	0	1	1	1	0	1.466666667	4	1	3.4	4	3.8	1	1
11115	46	1	2	2		1	0	1	1	1	2		47	40	77.5	87.5	5	1	0	0			1	0	0	1	1	0	0	0	0	1	1	1.866666667	1.2	1.2	2.6	3.4	3.4	1	1
10873	46	1	1	2	2	1	0	1	2	1	14	0	47	40	77.5	87.5	5	0	0	0	0	0	1	1	0	1	1	0	0	0	0	1	1	2.6	2	1.2	3.6	3	3.8	1	1
11073	46	1	1	2	2	3	1	1	1	1	5	0	47	40	77.5	87.5	5	0	0	0	0	0	1	0	1	1	1	0	0	0	1	1	1	1	1.6	1.533333333	3.4	4	3.4	1	1
10490	46	1	2	2		1	0	1	0	0	7		47	40	77.5	87.5	5	1	0	0			0	0	1	1	1	0	0	0	1	0	0	1.533333333	1	1.066666667	3.6	4	3.2	1	1
11354	46	1	1	2	2	3	1	1	3	1	3	1	47	40	77.5	87.5	5	1	1	1			1	1	1	1	2	0	0	1	1	1	0	1.933333333	2.8	1.866666667	2.6	2.8	2.8	1	1
11202	46	1	2	2		3	0	1	1	0	4		47	40	77.5	87.5	5	0	0	0	0	0	1	1	1	1	1	0	0	0	1	1	1	3.266666667	1	1.533333333	3.8	3.6	3.6	1	1
11315	46	1	2	2		2	0	1	1	1	9		47	40	77.5	87.5	5	0	0	0	0	0	1	1	1	1	1	0	0	0	1	1	1	1.8	1.066666667	1.666666667	3.4	4	2.6	1	1
10349	46	1	1	2	1	3	0	1	20	1	8	0	47	40	77.5	87.5	5	1	0	0			1	0	1	1	1	1	0	0	1	1	1	1.8	4	1.2	2.8	4	4	1	1
11129	46	1	1	2	1	1	1	1	1	1	15	0	47	40	77.5	87.5	5	0	0	0	0	0	1	1	1	1	2	0	0	1	1	1	1	1.6	1	2.2	3	3.2	3.2	1	1
10639	46	1	1	2	0	1	0	1	0	0	2	0	47	40	77.5	87.5	5	0	0	1	0	1	0	1	1	2	1	0	1	0	0	0	0	2.8	1.733333333	3.071428571	4	2.8	3	1	1
10167	46	1	1	2	2	3	1	1	1	1	11	0	47	40	77.5	87.5	5	0	0	0	0	0	1	1	0	1	1	0	0	0	1	0	1	1.733333333	1	1	3	2.6	2.8	1	1
11237	46	1	2	2		1	1	1	1	1	2		47	40	77.5	87.5	5	0	0	0	0	0	0	1	1	1	1	0	0	0	1	0	1	1.6	2.2	1.428571429	4	2.8	3	1	1
11164	46	1	2	2		1	1	1	1	1	15		47	40	77.5	87.5	5	0	0	0	0	0	1	1	1	1	1	0	0	0	1	0	1	1.866666667	2.066666667	2.2	2.8	3.8	3.2	1	1
11180	46	1	2	2		1	0	1	1	1	7		47	40	77.5	87.5	5	0	0	0	0	0	0	1	1	2	2	0	0	0	1	1	1	2.466666667	2.8	2.8	2.8	2.8	2	1	1
11275	46	1	2	2		1	1	1	1	1	8		47	40	77.5	87.5	5	0	0	0	0	0	1	1	1	1	1	1	0	0	1	1	1	2	1	1.933333333	3.6	2.2	3.6	1	1
10477	46	1	2	2		3	0	1	0	0	7		47	40	77.5	87.5	5	0	0	1	0	1	0	1	1	1	1	0	0	1	1	1	1	2.2	2	1.133333333	2.8	4	3.2	1	1
10594	46	1	1	2	2	3	0	1	2	0	12	0	47	40	77.5	87.5	5	0	0	0	0	0	0	0	1	1	2	0	0	1	1	1	1	1.466666667	1	1.4	3.8	4	3.8	1	1
10469	46	1	1	2	2	1	1	1	1	0	13	1	47	40	77.5	87.5	5	0	0	0	0	0	0	1	1	4	10	1	1	1	1	1	1	2.8	1.8	2.666666667	2.6	3.2	3	1	1
11212	49	1	2	2		1	0	1	1	1	3		14	13	76.92307692	92.30769231	4	0	0	0	0	0	1					0			1			3.6			3.6			0	0
11274	49	1	1	2	2	1	0	1	3	1	5		14	13	76.92307692	92.30769231	4	0	0	0	0	0	1					1			0			2.266666667			3.8			0	0
10269	49	1	1	2	1	1	0	1	0	0	4		14	13	76.92307692	92.30769231	4	1	0	1			0	0	0	0	0	0	0	0	1	1	0	3.133333333	1.6	2.466666667	2.8	3	2.8	1	1
10573	49	1	1	2	1	1	0	1	1	0	4	1	14	13	76.92307692	92.30769231	4	1	0	0			1	1	1	2	1	0	0	0	1	1	1	3	2.533333333	2.866666667	2.8	2.6	3.2	1	1
11047	49	1	1	2	1	1	0	1	1	1	2	0	14	13	76.92307692	92.30769231	4	0	0	1	0	1	0	0	1	1	7	0	0	1	1	1	1	3.333333333	1.066666667	2.933333333	3.2	3.2	2.6	1	1
10055	51	1	1	2	1	1	1	1	1	1	0.333333333	0	29	15	66.66666667	86.66666667	4	0	0	1	0	1	1		0		4	0		1	1		0	1.2		1.133333333	2.8		3.2	0	1
11268	51	1	1	2	1	1	0	1	1	0	14	1	29	15	66.66666667	86.66666667	4	0	0	0	0	0	1		1		4	0		0	0		1	1.4		1.4	4		3	0	1
10743	51	1	1	2	1	3	0	1	1	1	3		29	15	66.66666667	86.66666667	4	0	0	0	0	0	1					0			1			1.4			2.6			0	0
10029	51	1	1	2	1	3	1	1	1	1	7	0	29	15	66.66666667	86.66666667	4	0	1	0	1	0	0	1	1	2	2	1	1	0	1	1	0	1.6	1	1.2	2.8	3.4	2.6	1	1
11144	51	1	1	2	1	1	0	1	1	1	5	0	29	15	66.66666667	86.66666667	4	0	0	0	0	0	0	0	1	1	2	0	0	1	0	1	1	2	2.2	3.066666667	3.4	3.2	3.4	1	1
10409	53	1	1	2	2	3	1	1	1	1	3		32	31	70.96774194	87.09677419	4	0	0	0	0	0	1					0			1			2.4			3			0	0
11252	53	1	1	2	2	3	0	1	1	1	7	0	32	31	70.96774194	87.09677419	4	1	0	0			1		1		2	1		1	0		1	2.6		2	2.6		3.2	0	1
11379	53	1	1	2	2	3	0	1	2	1	13	0	32	31	70.96774194	87.09677419	4	1	0	1			1		1		8	0		1	1		1	2.733333333		3.666666667	3.8		3	0	1
11459	53	1	1	2	1	2	0	1	2	0	10	0	32	31	70.96774194	87.09677419	4	0	0	0	0	0	1	0	0	1	2	1	0	0	0	1	0	1.866666667	1.75	2	3	3.2	3.4	1	1
11241	53	1	1	2	2	1	0	1	3	1	10	0	32	31	70.96774194	87.09677419	4	0	0	0	0	0	1	0	1	3	4	1	1	1	1	1	0	3	3	2.4	4	4	3	1	1
10116	53	1	1	2	2	1	0	0	N	0	13	0	32	31	70.96774194	87.09677419	4	0	0	0	0	0		1	1	1	2		0	0	0	0	1	1.8	1	1.8	3.6	3.2	2.8	1	1
10491	53	1	1	2	2	3	1	1	2	1	15	0	32	31	70.96774194	87.09677419	4	1	1	1			1	1	1	3	1	1	1	0	1	1	1	2.266666667	1	2.2	3.6	3.4	3	1	1
10750	53	1	1	2	2	1	0	1	10	0	10	0	32	31	70.96774194	87.09677419	4	1	0	1			0	1	1	2	6	1	0	1	0	0	0	2.466666667	2.733333333	3.666666667	2.8	2.8	3	1	1
11486	53	1	1	2	1	1	0	1	1	1	10	1	32	31	70.96774194	87.09677419	4	0	0	1	0	1	0	1	1	1	2	0	0	0	1	0	1	1.4	2.8	1.6	3.4	3	2.8	1	1
10641	53	1	1	2	0	1	0	1	1	0	2	1	32	31	70.96774194	87.09677419	4	0	0	0	0	0	0	1	1	2	3	0	1	1	0	1	1	2.6	1.533333333	3.466666667	2.8	3.6	3.2	1	1
10468	53	1	1	2	2	1	0	1	1	1	1	0	32	31	70.96774194	87.09677419	4	0	0	0	0	0	1	1	1	1	4	0	0	0	1	1	1	3.2	1.4	3.4	4	3.2	3.2	1	1
11422	56	1	1	2	0	3	0	1	1	1	2	0	12	10	90	90	4	0	0	0	0	0	0		0		1	0		0	1		0	1.2		1.6	2.8		2.8	0	1
10234	56	1	2	2		1	0	1	2	1	4		12	10	90	90	4	1	0	0			1		1		1	1		0	1		1	1.733333333		2.8	3		2.8	0	1
10699	56	1	2	2		1	1	1	2	1	0.25		12	10	90	90	4	1	0	1			1		1		2	1		1	1		1	3.266666667		3.466666667	2.8		2.8	0	1
10909	56	1	1	2	1	1	0	1	1	1	5	0	12	10	90	90	4	0	0	0	0	0	1	1	1	1	1	0	0	0	1	1	0	2.142857143	1.2	1.2	3	3	3	1	1
11300	56	1	1	2	2	1	1	1	1	0	8	0	12	10	90	90	4	0	0	1	0	1	0	1	1	2	2	0	1	1	1	1	1	3	1.8	2.2	2.8	3.2	3.2	1	1
10917	56	1	2	2		1	1	1	1	1	4		12	10	90	90	4	0	1	1	1	1	1	1	1	3	2	0	1	1	1	1	1	2.933333333	2	1.866666667	2.6	3.6	3.6	1	1
11458	59	1	1	2	1	1	0	1	0	0	5		27	21	61.90476191	61.90476191	5	0	0	0	0	0	0					0			0			1			2.8			0	0
10137	59	1	1	2	2	1	1	1	1	1	4		27	21	61.90476191	61.90476191	5	0	0	0	0	0	1					0			1			1			3			0	0
11290	59	1	1	2	2	3	0	1	1	0	10		27	21	61.90476191	61.90476191	5	0	0	0	0	0	0					1			1			4			3			0	0
11057	59	1	1	2	2	3	0	1	1	0	10	1	27	21	61.90476191	61.90476191	5	1	0	0			1		0		1	0		0	0		1	1		2.066666667	3.4		3.6	0	1
10215	59	1	1	2	2	1	1	1	1	0	10	1	27	21	61.90476191	61.90476191	5	0	0	1	0	1	0	1	1	2	1	0	1	1	0	1	0	1	1	2.466666667	3	2.4	3.4	1	1
10652	59	1	1	2	1	1	0	1	1	1	10	0	27	21	61.90476191	61.90476191	5	0	1	1	1	1	1	1	1	4	4	0	1	1	0	1	1	3	1.8	1.6	4	2.8	3.4	1	1
11015	59	1	2	2		1	0	1	1	1	10		27	21	61.90476191	61.90476191	5	0	0	0	0	0	1	0	0	1	2	0	0	0	1	1	0	1	1.133333333	1.230769231	2.8	3	2.6	1	1
10013	59	1	2	2		1	0	1	1	0	3		27	21	61.90476191	61.90476191	5	0	0	0	0	0	0	1	1	1	1	0	0	1	1	1	0	1	1	1.4	3	3.2	2.8	1	1
10703	59	1	1	2	2	3	1	1	1	1	10	0	27	21	61.90476191	61.90476191	5	0	0	0	0	0	1	1	0	1	2	0	0	0	1	0	1	4	1	1.8	3	2.6	2.2	1	1
10953	59	1	1	2	2	3	0	1	1	1	3	0	27	21	61.90476191	61.90476191	5	0	1	0	1	0	1	1	1	1	2	0	0	0	1	1	1	1	2.333333333	2.066666667	2.8	3.6	3	1	1
10265	1	1	2	3		1	0	1	1	1	1		17	16	50	68.75	2	0	0	0	0	0	1					0			0			1.866666667			2.6			0	0
11321	4	1	2	3		3	1	1	1	1	5		20	18	88.88888889	77.77777778	2	0	0	0	0	0	1	1	1	1	1	0	0	0	1	1	1	2.153846154	1.466666667	1.2	2.8	3	2.8	1	1
10836	4	1	1	3	0	3	0	1	1	1	13	0	20	18	88.88888889	77.77777778	2	1	1	1			1	1	0	1	1	0	0	1	1	1	1	3.466666667	2.2	1.8	3	3	3.4	1	1
10066	4	1	1	3	2	3	1	1	1	0	3		20	18	88.88888889	77.77777778	2	0	0	0	0	0	1	1		1		0	0		1	1		1.666666667	1.133333333		4	3.6		1	0
10540	4	1	1	3	2	1	0	1	1	1	6	1	20	18	88.88888889	77.77777778	2	0	0	0	0	0	0	0	0	1	1	0	0	0	0	1	1	3	1.2	1	3	3	2.6	1	1
10139	4	1	1	3	2	3	0	1	2	0	0.25	0	20	18	88.88888889	77.77777778	2	0	0	0	0	0	0	0	1	2	1	0	0	0	1	1	1	2.666666667	1.8	2.066666667	2.6	3.2	2.8	1	1
10019	10	1	2	3		1	0	1	1	1	1		10	10	100	100	2	0	0	0	0	0	1	1	1	4	3	0	1	1	0	0	1	1.6	3.333333333	3.6	2.6	3	3	1	1
10678	10	1	2	3		1	1	1	1	1	2		10	10	100	100	2	0	0	0	0	0	1	1	1	1	1	0	0	0	1	1	1	2.933333333	3.6	2.866666667	3	4	2.4	1	1
10239	11	1	1	3	1	1	1	1	1	1	10	1	23	23	82.60869565	73.91304348	5	0	0	0	0	0	1		1		1	0		0	1		0	4		3.6	4		2.6	0	1
10980	11	1	1	3	1	1	0	1	1	1	3	0	23	23	82.60869565	73.91304348	5	0	0	0	0	0	0		1		5	0		1	1		1	1.666666667		1.533333333	2.6		2.4	0	1
10001	11	1	1	3	2	3	0	1	2	1	2		23	23	82.60869565	73.91304348	5	0	0	0	0	0	1					0			1			1			4			0	0
11099	11	1	1	3	2	1	1	1	1	1	8		23	23	82.60869565	73.91304348	5	0	0	0	0	0	1	0		1		0	0		1	1		3	1.333333333		3	3		1	0
10923	11	1	1	3	1	1	0	1	2	1	10	0	23	23	82.60869565	73.91304348	5	1	0	1			1	1	1	3	1	1	1	0	1	0	0	1.2	1.466666667	1	2.6	2.4	3	1	1
11178	11	1	1	3	2	1	1	1	1	1	5	0	23	23	82.60869565	73.91304348	5	0	0	0	0	0	1	1	1	1	1	0	0	0	0	0	1	1.533333333	1.4	1	3.4	2.6	2.4	1	1
10420	11	1	1	3	2	1	1	1	1	1	6	1	23	23	82.60869565	73.91304348	5	0	0	0	0	0	1	1	1	1	1	0	0	0	0	1	1	3.733333333	1.2	1	3	3.2	2.6	1	1
10243	11	1	1	3	1	1	0	1	1	1	1		23	23	82.60869565	73.91304348	5	0	0	0	0	0	1	0		0		0	0		1	0		1.4	1.8		2.8	2.8		1	0
11154	11	1	1	3	1	1	1	1	1	1	0.25		23	23	82.60869565	73.91304348	5	0	0	0	0	0	1	0		0		0	0		0	1		3	2.8		2.4	3.2		1	0
10008	11	1	1	3	1	1	0	1	1	1	3	0	23	23	82.60869565	73.91304348	5	0	0	0	0	0	1	0	1	1	1	0	1	0	0	0	0	2.333333333	2.533333333	2.466666667	2.4	3.4	3.8	1	1
10973	11	1	1	3	1	1	0	1	3	1	5	0	23	23	82.60869565	73.91304348	5	1	0	1			0	1	1	1	3	1	0	1	0	0	0	2.866666667	3.533333333	3.8	2.2	2.8	2.6	1	1
10697	11	1	1	3	1	1	0	1	1	1	3	0	23	23	82.60869565	73.91304348	5	0	0	0	0	0	0	0	0	1	1	0	0	0	0	0	1	2.2	1.866666667	2	3.2	4	2.4	1	1
10315	11	1	2	3		1	0	1	1	1	1		23	23	82.60869565	73.91304348	5	0	0	0	0	0	1	0	1	1	1	0	0	0	1	0	1	1.8	3.666666667	3.8	2.6	2.2	2.8	1	1
10125	11	1	1	3	1	1	1	1	1	0	5	0	23	23	82.60869565	73.91304348	5	0	0	0	0	0	1	0	0	1	0	0	0	0	1	1	1	3.666666667	1.4	2.066666667	3	2.2	3.2	1	1
11064	11	1	1	3	1	1	1	1	1	1	7	0	23	23	82.60869565	73.91304348	5	0	0	0	0	0	1	1	1	1	1	0	0	0	1	1	1	4	2.266666667	3	4	2.2	3.4	1	1
10100	11	1	1	3	2	1	0	1	1	1	4		23	23	82.60869565	73.91304348	5	0	1	0	1	0	1	1		1		0	0		0	1		3.066666667	2		3.6	3.2		1	0
10610	11	1	1	3	1	3	1	1	1	0	5	0	23	23	82.60869565	73.91304348	5	0	0	0	0	0	0	1	1	1	1	0	0	0	1	0	0	1.2	1.6	1.866666667	2.6	2.8	3.6	1	1
11186	11	1	1	3	1	1	0	1	1	1	6	1	23	23	82.60869565	73.91304348	5	0	0	0	0	0	0	0	0	0	1	0	0	0	1	0	1	1.2	1.533333333	1.2	2.4	3	2.4	1	1
10804	11	1	1	3	2	2	1	1	2	1	4	0	23	23	82.60869565	73.91304348	5	0	0	0			1	1	1	1	1	1	0	0	1	1	1	2.2	2	2.666666667	3	2.6	3.2	1	1
10033	12	1	1	3	2	3	1	1	1	1	18		30	29	100	89.65517241	5	0	0	0	0	0	1	1	1	1	1	0	0	0	1	1	1	2.266666667	1	1	3	3.2	3.6	1	1
10581	12	1	1	3	2	1	1	1	3	1	36	0	30	29	100	89.65517241	5	0	0	0	0	0	1	1	1	2	1	0	0	0	1	1	1	4	2.636363636	1	3.6	3.4	3.8	1	1
10925	12	1	1	3	2	1	1	1	1	1	3	0	30	29	100	89.65517241	5	0	0	0	0	0	1	1	1	1	2	0	1	0	0	0	0	2.8	3.6	1.133333333	3	3.2	3.2	1	1
10749	12	1	1	3	2	1	1	1	2	1	11	0	30	29	100	89.65517241	5	1	0	0			1	1	1	1	2	1	1	1	1	1	0	2.866666667	2.4	2.866666667	2.8	4	3	1	1
11021	12	1	1	3	2	1	1	1	2	1	6	1	30	29	100	89.65517241	5	0	0	0	0	0	1	1	1	1	3	1	0	1	0	1	1	2.866666667	1.333333333	1.333333333	3.2	2.8	3.2	1	1
10357	12	1	1	3	2	1	1	1	1	0	11		30	29	100	89.65517241	5	0	0	0	0	0	0	0	1	1	1	0	0	0	1	1	1	1.769230769	1.4	1.4	2.6	3.2	3	1	1
10496	12	1	2	3		1	1	1	1	1	2		30	29	100	89.65517241	5	0	0	0	0	0	1	0	1		1	0	0	0	1	1	1	3.066666667	3.133333333	1.4	3.2	2.6	3.8	1	1
10485	12	1	1	3	0	1	1	1	3	1	1	0	30	29	100	89.65517241	5	0	0	1	0	1	1	1	1	1	2	0	0	0	1	1	1	3.866666667	1.466666667	2.466666667	4	4	3.4	1	1
11397	12	1	1	3	2	1	1	1	6	1	1	1	30	29	100	89.65517241	5	0	0	1	0	1	1	1	1	7	5	1	1	0	1	1	1	3.866666667	3.833333333	3.133333333	3.2	3.6	2.6	1	1
10379	12	1	1	3	2	1	1	1	1	1	15	0	30	29	100	89.65517241	5	1	1	1			0	1	1	1	2	0	0	1	1	1	1	1.466666667	3.533333333	1.2	3.6	3	3	1	1
11296	12	1	1	3	2	1	1	1	1	1	11		30	29	100	89.65517241	5	0	0	0	0	0	1	1		1		0	0		0	1		2.533333333	2		3.2	2.4		1	0
11094	12	1	1	3	2	1	1	1	1	1	3		30	29	100	89.65517241	5	0	0	0	0	0	0	1	0	1	1	0	0	0	0	0	0	1.8	1.8	1.466666667	3.8	3.6	3	1	1
10950	12	1	1	3	2	1	1	1	2	1	13		30	29	100	89.65517241	5	0	0	1	0	1	1	1	1	2	1	1	0	1	0	0	0	1.333333333	3.133333333	2.266666667	3.4	3.4	3.2	1	1
10605	12	1	1	3	2	1	0	1	10	1	6	0	30	29	100	89.65517241	5	1	0	0			1	1	1	2	2	0	1	1	0	0	0	3.266666667	2.933333333	2.2	3.4	3.2	2.8	1	1
10189	12	1	2	3		1	1	1	1	1	11		30	29	100	89.65517241	5	0	0	0	0	0	1	1	1	1	1	0	0	0	1	0	0	2.666666667	2.866666667	1.733333333	2.8	2.4	2.6	1	1
10335	12	1	1	3	2	1	1	1	1	1	1.75	0	30	29	100	89.65517241	5	0	0	0	0	0	1	1	1	1	1	0	1	0	1	0	1	1.866666667	3.133333333	2.2	3.6	3	3	1	1
11096	12	1	1	3	1	1	0	1	1	1	20	1	30	29	100	89.65517241	5	0	1	0	1	0	1	1	1	7	2	0	0	1	1	1	1	2.333333333	4	1.133333333	3	3	2.6	1	1
10018	15	1	2	3		2	1	1	1	1	5		18	12	83.33333333	91.66666667	4	0	0	1	0	1	0	1	1	1	1	0	0	0	1	1	0	1.933333333	1.733333333	1.133333333	3.6	3.6	3.6	1	1
10849	15	1	1	3	2	3	1	1	1	1	10	0	18	12	83.33333333	91.66666667	4	0	0	0	0	0	1	1	1	3	4	0	1	1	0	0	0	2.6	1.933333333	2.466666667	3.6	3	2.6	1	1
10327	15	1	2	3		1	1	1	1	1	6		18	12	83.33333333	91.66666667	4	0	0	1	0	1	1	1	1	1	1	0	0	0	1	1	0	2.4	2.2	1.666666667	3.8	3.8	2.8	1	1
11050	15	1	1	3	2	1	0	1	0	0	3	0	18	12	83.33333333	91.66666667	4	0	1	0	1	0	0	1	1	1	1	0	0	0	0	1	1	1.6	1.333333333	1.733333333	3	3.2	2.6	1	1
10810	15	1	2	3		3	0	1	1	1	4		18	12	83.33333333	91.66666667	4	0	0	0	0	0	1	1	1	1	1	0	0	0	1	1	1	2.466666667	1.2	1.4	3.4	3.6	3.6	1	1
10790	15	1	2	3		1	1	1	1	1	3		18	12	83.33333333	91.66666667	4	0	1	0	1	0	0	0	0	1	1	0	1	0	1	1	1	1	3.6	2.866666667	3	3	3.8	1	1
10613	17	1	1	3	2	1	0	1	1	1	2	1	23	21	90.47619048	80.95238095	3	0	1	0	1	0	0	1	0	2	2	0	1	1	1	1	1	1.733333333	1	1.133333333	3.2	3.2	3.8	1	1
10543	22	1	1	3	1	1	1	1	1	1	21		48	40	65	65	5	0	0	0	0	0	1					0			1			1.933333333			2			0	0
10097	22	1	1	3	1	1	0	1	1	1	2	0	48	40	65	65	5	0	0	0	0	0	1		1		1	1		0	0		0	2		1.333333333	3		3.2	0	1
11218	22	1	1	3	2	1	1	1	2	0	9	0	48	40	65	65	5	0	0	0	0	0	1		1		16	0		1	0		0	1		3.533333333	3		4	0	1
10121	22	1	1	3	2	1	0	1	3	1	3	0	48	40	65	65	5	0	0	0	0	0	1		1		10	0		0	1		1	1		3.133333333	4		3.2	0	1
10377	22	1	1	3	1	1	0	1	1	1	9	1	48	40	65	65	5	0	0	0	0	0	1	1	1	1	1	0	0	0	1	1	0	1	1	1.2	3.4	3.6	3.2	1	1
10638	22	1	1	3	1	1	1	1	1	1	12	1	48	40	65	65	5	0	0	0	0	0	1	1	1	2	1	0	1	1	1	1	0	4	1	1.2	4	3.4	3.6	1	1
10644	22	1	1	3	2	1	0	1	1	1	20	1	48	40	65	65	5	0	0	1	0	1	1	1	1	10	3	0	0	1	1	0	0	1	2.466666667	2.4	3.6	2.4	3.6	1	1
10252	23	1	1	3	2	1	1	1	2	1	4	0	29	25	80	68	5	0	0	0	0	0	1	1	1	1	3	0	0	1	1	0	1	1.333333333	2.066666667	2.266666667	3	3.4	4	1	1
10251	23	1	1	3	2	1	0	1	1	1	10	0	29	25	80	68	5	0	0	0	0	0	1	1	1	1	2	0	0	1	0	0	1	1.428571429	2	1.6	3.8	2.8	2.8	1	1
10196	23	1	2	3		1	1	1	1	1	3		29	25	80	68	5	0	1	0	1	0	1	1	1	1	2	0	0	1	1	1	1	3	1	2.933333333	3.6	3.4	3.6	1	1
11398	23	1	1	3	2		1	1	1	1	3		29	25	80	68	5	0	1	0	1	0	1	1		1		0	0		0	0		1	1.4		3	2.4		1	0
10316	24	1	1	3	2	1	1	1	1	1	2		43	37	81.08108108	54.05405405	4	0	0	0	0	0	1	1		3		0	1		1	0		1	3.2		4	2.4		1	0
10686	24	1	1	3	2	1	1	1	1	0	7	0	43	37	81.08108108	54.05405405	4	1	0	0			1	1	1	1	1	0	0	1	0	0	0	2	2.8	3.6	2	3.4	3	1	1
10156	24	1	1	3	2	1	0	1	2	1	4	0	43	37	81.08108108	54.05405405	4	0	0	1	0	1	0	1	0	3	2	1	0	1	0	1	1	1.8	1.866666667	1.266666667	2.8	3.6	3.8	1	1
10042	28	1	2	3		3	0	1	0	0	3		39	17	70.58823529	76.47058824	3	0	0	0	0	0	0					0			1			1.8			4			0	0
10218	28	1	1	3	0	1	0	0	N	0	4	1	39	17	70.58823529	76.47058824	3	0	0	0	0	0			0		1			0	0		0	3.666666667		3.4	2.4		3.8	0	1
10859	28	1	1	3	1	1	0	1	1	1	3	0	39	17	70.58823529	76.47058824	3	0	0	0			1	1	1	1	4	0	0	1	0	0	0	2.8	2.2	1.533333333	3.2	3.4	3	1	1
11450	28	1	1	3	2	1	1	1	1	0	5		39	17	70.58823529	76.47058824	3	0	1	0	1	0	1	1	1	1	1	0	1	0	1	0	0	2.6	3.533333333	1.4	3.4	3.2	3.8	1	1
10586	28	1	1	3	2	1	0	1	1	1	5	0	39	17	70.58823529	76.47058824	3	0	0	0	0	0	1	1	0	1	1	0	0	0	1	1	1	3.2	1.333333333	1	3.2	2.6	3	1	1
11205	29	1	1	3	1	1	1	1	1	0	13		20	18	83.33333333	72.22222222	5	0	0	0	0	0	0					0			0			1			3.4			0	0
11454	29	1	1	3	2	1	1	1	1	1	5		20	18	83.33333333	72.22222222	5	0	0	0	0	0	1					0			1			1.461538462			3.8			0	0
10924	29	1	1	3	2	1	1	1	1	1	9	0	20	18	83.33333333	72.22222222	5	0	0	0	0	0	1		0		1	0		0	0		0	1		1.666666667	3		4	0	1
10337	29	1	1	3	2	1	1	1	1	1	9	0	20	18	83.33333333	72.22222222	5	1	0	1			1	0	1	2	2	0	1	1	0	0	0	1.466666667	1.6	2.866666667	3.4	3.8	3.6	1	1
11419	29	1	1	3	2	2	1	1	2	1	9	1	20	18	83.33333333	72.22222222	5	1	0	0			1	1	1	1	4	0	0	1	1	1	0	1.2	1.333333333	1.2	4	3.8	3.2	1	1
11130	29	1	1	3	1	1	1	1	1	0	6	0	20	18	83.33333333	72.22222222	5	0	0	0	0	0	1	1	0	1	0	0	0	0	0	0	1	1	2	1.866666667	2.8	3.2	3	1	1
10402	29	1	1	3	2	1	1	1	1	1	5		20	18	83.33333333	72.22222222	5	0	0	0	0	0	1	0		0		0	0		0	0		3.2	1.133333333		3	3.6		1	0
10583	29	1	1	3	2	3	1	1	1	1	3		20	18	83.33333333	72.22222222	5	1	1	0			1	0		12		0	1		0	0		1	3.133333333		3.6	2.8		1	0
11259	29	1	1	3	2	1	1	1	1	1	9		20	18	83.33333333	72.22222222	5	0	0	0	0	0	1	1		4		0	1		0	1		1.266666667	3.6		2.8	3		1	0
11249	29	1	1	3	2	1	1	1	1	1	9	0	20	18	83.33333333	72.22222222	5	0	0	0	0	0	0	1	1	2	1	0	1	0	0	0	0	1.2	1.266666667	1.266666667	3.6	3.4	3	1	1
10597	29	1	1	3	1	1	1	1	0	0	10	0	20	18	83.33333333	72.22222222	5	0	0	0	0	0	0	1	1	1	1	0	0	0	0	1	0	1.8	1.133333333	1.266666667	3.2	3.6	3.2	1	1
10943	29	1	1	3	2	1	1	1	1	1	12	0	20	18	83.33333333	72.22222222	5	0	0	1	0	1	1	1	0	1	2	0	0	1	0	1	0	1.133333333	1.8	1.266666667	3.2	3.4	3	1	1
11230	29	1	1	3	2	2	1	1	1	1	9		20	18	83.33333333	72.22222222	5	0	0	0	0	0	1	1	1	1	1	0	0	0	0	0	1	1.866666667	1.2	1.133333333	3	3.6	3.8	1	1
10623	29	1	1	3	1	1	1	1	2	1	2	0	20	18	83.33333333	72.22222222	5	0	0	0	0	0	1	1	1	1	4	0	0	0	0	0	1	1	2.533333333	2.733333333	3	3.6	2.6	1	1
10921	29	1	1	3	2	1	0	1	0	0	9	0	20	18	83.33333333	72.22222222	5	0	0	0	0	0	0	1	1	1	7	0	1	1	0	0	1	2.933333333	1.933333333	3.466666667	2.6	3	3.8	1	1
10576	29	1	1	3	2	1	1	1	1	1	2	0	20	18	83.33333333	72.22222222	5	0	0	1	0	1	1	1	1	1	1	0	0	0	1	1	1	1	3.333333333	1.2	3	3	3.8	1	1
10244	29	1	1	3	2	1	0	1	2	1	9	0	20	18	83.33333333	72.22222222	5	0	0	0	0	0	1	0	1	1	1	0	0	0	0	0	0	1.4	1.133333333	3	4	3.6	3.4	1	1
10761	29	1	1	3	2	1	1	1	1	1	7	0	20	18	83.33333333	72.22222222	5	0	0	0	0	0	1	1	1	1	1	0	0	0	1	0	0	1.4	2.733333333	1.2	4	3.4	2.8	1	1
11141	30	1	1	3	2	3	0	1	1	0	7		35	17	82.35294118	76.47058824	4	0	0	0	0	0	1	0		1		0	0		0	0		2.6	1.333333333		2.2	3.4		1	0
10431	34	1	1	3	2	1	0	1	5	1	20	0	21	19	94.73684211	100	5	1	0	0			1	1	1	2	1	1	0	0	1	0	1	3.6	2.066666667	2.866666667	3.4	3.4	2.8	1	1
10665	34	1	1	3	1	1	1	1	3	1	10	0	21	19	94.73684211	100	5	0	0	0	0	0	1	1	1	5	1	1	1	1	1	0	1	2.285714286	2.333333333	2.266666667	3.2	3	2.8	1	1
11233	34	1	1	3	1	1	1	1	1	0	6	0	21	19	94.73684211	100	5	0	1	0	1	0	0	1	1	1	1	0	0	0	1	1	1	1	4	2.4	3	2	3.6	1	1
11083	34	1	1	3	2	1	1	1	1	1	7		21	19	94.73684211	100	5	1	0	0			1	1	1	1	1	0	0	0	1	1	1	2.133333333	2.066666667	1.466666667	2.8	3.6	3.2	1	1
10546	34	1	1	3	2	1	1	1	1	1	5	0	21	19	94.73684211	100	5	0	0	1	0	1	1	1	1	1	1	0	0	0	1	1	1	1.8	2.266666667	1.4	3.2	3	2.4	1	1
11087	34	1	1	3	2	1	1	1	1	1	8	0	21	19	94.73684211	100	5	0	1	0	1	0	1	0	1	1	1	0	0	0	1	0	1	3.266666667	2.2	1.4	2.6	2.6	3.4	1	1
10399	37	1	1	3	2	1	0	1	4	0	1.5	0	26	25	88	92	2	0	0	0	0	0	0		0		1	0		1	0		0	1.533333333		1.333333333	3		2.4	0	1
10140	37	1	1	3	2	1	1	1	3	1	11	0	26	25	88	92	2	0	1	0			0	1	0	3	3	1	1	1	0	0	0	1.8	1.533333333	1.333333333	3.6	3.2	3.2	1	1
10552	37	1	1	3	1	1	0	1	0	0	7		26	25	88	92	2	0	0	0	0	0	0	0		1		0	0		1	1		1.266666667	1.066666667		3.2	3.6		1	0
11162	37	1	1	3	1	3	1	1	0	0	3	1	26	25	88	92	2	0	0	0	0	0	0	0	0	1	1	0	0	0	0	0	0	1.785714286	1.4	1.333333333	2.4	3	2.6	1	1
11328	37	1	1	3	1	1	0	1	2	1	3	0	26	25	88	92	2	0	0	1	0	1	1	0	0	2	1	0	0	0	0	0	0	1.466666667	1.6	1.6	2.8	2.8	3.6	1	1
11169	37	1	1	3	1	1	0	1	1	1	9	1	26	25	88	92	2	0	0	0	0	0	1	1	1	3	4	0	1	1	1	0	0	1.533333333	2	1.8	3	2.4	3	1	1
10685	37	1	2	3		1	0	1	1	1	8		26	25	88	92	2	0	0	0	0	0	1	1	1	1	1	0	0	0	1	1	0	1.6	2	1.4	3.2	2.6	3.8	1	1
10307	37	1	2	3		1	1	1	1	1	3		26	25	88	92	2	0	0	0	0	0	1	1	1	2	3	0	1	0	0	1	1	2	2.933333333	2.6	2.8	2.4	3.6	1	1
11367	37	1	1	3	0	1	0	1	1	0	3	0	26	25	88	92	2	0	1	0	1	0	1	1	1	4	2	0	0	1	0	1	1	2.6	1.8	2.933333333	2.2	2.8	3.6	1	1
11444	37	1	1	3	2	1	0	1	1	1	10	0	26	25	88	92	2	1	0	1			1	1	1	1	3	0	0	0	1	1	1	3.8	2.333333333	2.8	3.8	3.6	3.8	1	1
10208	37	1	2	3		3	0	1	0	0	3		26	25	88	92	2	0	0	0			0	0	1	5	1	0	1	1	1	0	0	1.266666667	1.266666667	1.933333333	2.8	2.4	3.8	1	1
11183	37	1	1	3	2	1	1	1	1	1	4	0	26	25	88	92	2	0	0	0	0	0	1	1	0	1	2	0	0	1	1	1	1	2.866666667	2.6	2.2	3	3.4	2.4	1	1
10776	39	1	1	3	1	1	0	1	1	0	5	0	20	18	66.66666667	88.88888889	4	0	0	0	0	0	0	0	1	3	1	0	1	1	0	0	0	1	2	1.466666667	2.8	3.2	3.2	1	1
10459	39	1	1	3	2	1	1	1	2	1	6	0	20	18	66.66666667	88.88888889	4	0	0	0			1	1	1	2	2	1	1	1	1	1	0	1.8	1.230769231	1.466666667	2.8	2.6	3.4	1	1
10200	39	1	1	3	2	1	1	1	1	1	7	0	20	18	66.66666667	88.88888889	4	0	1	0	1	0	0	1	1	1	1	0	0	0	0	0	1	1.866666667	3.466666667	2.8	2.8	3	3.8	1	1
11336	39	1	1	3	2	1	0	1	1	0	8	0	20	18	66.66666667	88.88888889	4	0	0	0	0	0	1	1	1	1	1	0	0	0	0	1	1	2.4	2	1.8	2.2	2.2	2.6	1	1
11084	40	1	1	3	0	3	0	1	1	0	10	0	28	26	80.76923077	96.15384615	3	0	0	0	0	0	1	1	0	2	5	0	1	1	0	0	1	1.5	2.133333333	1.866666667	3.4	4	2.6	1	1
10710	42	1	1	3	1	1	0	1	1	1	2		20	16	81.25	87.5	4	0	0	0			1					0			1			2.2			3.2			0	0
10862	42	1	1	3	1	3	0	1	2	1	10	1	20	16	81.25	87.5	4	0	0	0	0	0	1		1		1	0		0	0		0	1.6		2.466666667	3.4		2.8	0	1
10994	42	1	1	3	2	1	1	1	1	1	10	1	20	16	81.25	87.5	4	0	0	0	0	0	1		0		1	0		0	0		1	1.333333333		3	2.4		3.6	0	1
10365	42	1	1	3	0	1	0	1	0	0	10	1	20	16	81.25	87.5	4	0	0	0	0	0	0	1	1	1	1	0	0	0	0	1	0	1	4	3.6	2.8	1.8	2.8	1	1
10044	42	1	1	3	2	1	0	1	1	1	5	1	20	16	81.25	87.5	4	0	1	0	1	0	1	1	1	2	5	0	1	1	1	1	0	1	2.2	2.6	2.8	2.8	2.6	1	1
11153	42	1	2	3		1	1	1	1	1	11		20	16	81.25	87.5	4	0	0	0	0	0	1	1	1	1	1	0	0	0	1	0	1	2.8	1.6	2.666666667	3.8	3.2	3.8	1	1
10729	44	1	2	3		2	1	1	2	1	10		16	9	88.88888889	88.88888889	4	0	1	1	1	1	1	1	1	5	3	1	1	1	1	0	0	2.4	3.8	3.533333333	3.4	2.6	2.4	1	1
10693	44	1	1	3	2	3	1	1	1	1	7	1	16	9	88.88888889	88.88888889	4	0	0	0	0	0	1	1	1	2	1	0	1	1	1	1	0	1	1.6	1.8	3	3.4	3.8	1	1
11432	44	1	1	3	2	3	1	1	1	0	4	0	16	9	88.88888889	88.88888889	4	0	0	0	0	0	1	1	1	1	1	0	0	0	1	0	1	1	1	1.4	2.8	3	2.8	1	1
10771	44	1	1	3	1	1	0	1	1	1	5	0	16	9	88.88888889	88.88888889	4	0	1	0	1	0	0	1	1	2	3	0	1	1	0	0	0	1	1.666666667	3.2	2.8	2.6	3.6	1	1
11211	44	1	1	3	2	1	1	1	1	1	5	0	16	9	88.88888889	88.88888889	4	1	1	1			1	0	0	60	1	0	1	0	1	1	0	2	3.533333333	2.066666667	3	2.4	2.4	1	1
10547	44	1	1	3	2	2	0	1	3	1	10	0	16	9	88.88888889	88.88888889	4	0	1	0			1	1	1	1	3	1	0	1	1	1	1	1.933333333	1.4	1	3.6	2.8	3.4	1	1
10352	44	1	1	3	2	3	1	1	2	1	25	0	16	9	88.88888889	88.88888889	4	0	1	0			1	1	1	2	3	1	1	1	1	1	1	2	1.666666667	2.733333333	2.8	3.6	3.2	1	1
10848	52	1	1	3	1	3	0	1	0	0	3		32	28	96.42857143	92.85714286	3	0	0	0	0	0	0					0			0			2.4			2.8			0	0
10207	52	1	1	3	2	1	1	1	1	1	3	1	32	28	96.42857143	92.85714286	3	0	0	0	0	0	1	1	1	1	1	0	0	0	1	0	1	1.533333333	1.066666667	1.066666667	2.6	3.4	3.4	1	1
11114	52	1	1	3	2	2	0	1	1	1	8	0	32	28	96.42857143	92.85714286	3	0	0	0	0	0	1	1	0	1	1	0	0	0	0	0	0	1.214285714	1.2	1.333333333	2.8	2.6	3.6	1	1
10416	52	1	1	3	2	1	1	1	1	1	2	1	32	28	96.42857143	92.85714286	3	0	0	1	0	1	1	1	0	2	3	0	1	1	1	1	0	2.133333333	1.133333333	2.666666667	3	3.2	3.8	1	1
10078	52	1	1	3	0	1	0	1	1	0	8	0	32	28	96.42857143	92.85714286	3	0	0	0	0	0	1	1	1	3	3	1	0	1	0	1	1	1.933333333	3.4	1.6	3	4	4	1	1
10838	45	1	1	3	2	1	1	1	1	1	3	0	29	24	87.5	91.66666667	3	0	0	0	0	0	1	0	1	1	1	0	0	0	1	0	0	1.2	1	1	3.4	3.4	3.8	1	1
10169	45	1	1	3	2	1	1	1	1	1	5	0	29	24	87.5	91.66666667	3	0	0	0	0	0	1	0	1	1	3	0	0	1	0	0	1	1	2.5	2.066666667	2.8	2.6	3.4	1	1
10190	45	1	2	3		1	1	1	1	1	4		29	24	87.5	91.66666667	3	0	0	0	0	0	0	1	1	1	1	0	1	0	1	1	1	1.733333333	1.466666667	1.533333333	2.8	2.8	3.4	1	1
10065	45	1	1	3	2	2	1	1	1	1	3	0	29	24	87.5	91.66666667	3	0	0	0	0	0	1	0	1	1	1	0	0	0	1	0	0	1.733333333	1.533333333	1.533333333	2.8	2.6	2.2	1	1
10930	45	1	2	3		1	1	1	0	0	3		29	24	87.5	91.66666667	3	0	0	1	0	1	0	0	0	1	2	0	0	1	1	1	1	3.066666667	1.2	1.733333333	2.8	2.8	2.8	1	1
11404	46	1	1	3	0	1	0	1	1	1	6		47	40	77.5	87.5	5	0	0	0	0	0	0					0			1			1.866666667			2.8			0	0
10297	46	1	1	3	2	1	0	1	1	1	5		47	40	77.5	87.5	5	0	0	0	0	0	1					0			1			1.333333333			3			0	0
10011	46	1	1	3	2	3	0	1	2	1	10	0	47	40	77.5	87.5	5	1	0	1			1		1		1	1		0	1		0	2.4		2.6	4		2.8	0	1
10057	46	1	1	3	2	1	1	1	9	1	11	0	47	40	77.5	87.5	5	1	0	1			1		1		10	1		1	0		1	2.666666667		3.333333333	2.8		3	0	1
11045	46	1	1	3	2	1	1	1	1	1	7	0	47	40	77.5	87.5	5	0	0	0	0	0	1		1		1	1		0	1		1	3.333333333		2.933333333	3		2.8	0	1
10970	46	1	2	3		1	1	1	1	1	7		47	40	77.5	87.5	5	0	0	0	0	0	1	1	1	1	1	0	1	1	1	0	0	1.6	1.4	1.266666667	3.4	2.8	3.4	1	1
10824	46	1	1	3	2	1	1	1	2	1	13	0	47	40	77.5	87.5	5	1	0	0			1	0	1	1	1	1	0	0	1	1	0	1.8	1	2.6	3.4	4	3	1	1
10094	46	1	1	3	2	1	1	1	2	1	13	0	47	40	77.5	87.5	5	0	0	1	0	1	1	1	1	1	1	1	0	0	1	1	0	1.6	1.533333333	1.4	3	2.2	3.4	1	1
11004	46	1	2	3		1	1	1	1	1	2		47	40	77.5	87.5	5	0	0	0	0	0	1	1	1	1	1	0	0	0	0	0	1	3.266666667	1	2.333333333	2.2	3.6	2.8	1	1
11100	46	1	2	3		1	1	1	1	1	2		47	40	77.5	87.5	5	0	0	0	0	0	1	1	0	1	1	0	0	0	1	1	1	2.133333333	1	1.6	2.8	2.4	2.8	1	1
10038	46	1	1	3	1	1	0	1	1	1	10	1	47	40	77.5	87.5	5	0	0	0	0	0	1	1	1	1	1	0	0	0	1	1	1	2.2	1	2.133333333	3.4	3.6	3	1	1
10071	46	1	1	3	1	1	0	1	5	1	12	1	47	40	77.5	87.5	5	1	0	1			1	1	0	1	2	1	0	0	1	1	1	2.6	4	2.2	2.8	1	3	1	1
10388	46	1	1	3	2	1	1	1	1	1	14	1	47	40	77.5	87.5	5	0	0	0	0	0	1	1	1	2	1	0	1	1	0	0	0	2.4	2.666666667	3.066666667	2.6	2.8	3	1	1
10755	46	1	1	3	2	1	1	1	2	1	10		47	40	77.5	87.5	5	1	0	0			1	1	1	2	3	1	1	1	0	0	0	2.666666667	2.8	2.2	3	3.4	3.2	1	1
10584	46	1	1	3	2	1	1	1	1	1	14	1	47	40	77.5	87.5	5	0	1	1	1	1	1	1	1	1	1	0	0	1	1	0	0	1.933333333	1.933333333	2.333333333	2.8	3.6	3.8	1	1
11420	46	1	2	3		3	1	1	1	1	10		47	40	77.5	87.5	5	0	0	0	0	0	1	1	1	1	1	0	0	1	1	1	0	1.133333333	2.6	1.333333333	3	3	3.6	1	1
10452	46	1	2	3		1	1	1	1	0	4		47	40	77.5	87.5	5	0	0	0	0	0	0	0	0	0	0	0	0	0	1	0	1	1.6	1	1.866666667	3.8	2.4	3	1	1
10934	46	1	1	3	2	1	1	1	1	1	10	0	47	40	77.5	87.5	5	1	1	0			1	1	1	1	1	0	0	0	1	0	1	1.2	1.4	2.266666667	3.4	3.4	3.8	1	1
10814	46	1	1	3	2	1	0	0	N	0	6	0	47	40	77.5	87.5	5	0	0	0	0	0		1	1	1	1		0	0	0	1	1	3.6	3	3.4	2.6	3	4	1	1
11371	46	1	2	3		1	0	1	1	1	3		47	40	77.5	87.5	5	0	0	0	0	0	0	0	0	1	3	0	0	0	1	1	1	1	1.6	2.533333333	3.6	3.6	4	1	1
10827	46	1	2	3		1	1	1	1	1	15		47	40	77.5	87.5	5	0	0	0	0	0	1	0	0	1	1	0	0	0	1	1	1	2.4	1	2	3.6	3.8	2.6	1	1
10786	46	1	2	3		1	1	1	1	1	7		47	40	77.5	87.5	5	0	0	0	0	0	1	1	1	1	1	0	0	0	1	1	1	2.666666667	2.857142857	2.2	3	3.4	3.6	1	1
10867	46	1	1	3	2	3	1	1	1	1	1.25	0	47	40	77.5	87.5	5	1	0	0			0	1	0	2	1	0	1	0	1	1	1	1.733333333	1.6	2.076923077	3.6	3.6	3	1	1
10202	46	1	1	3	2	1	1	1	1	1	2	0	47	40	77.5	87.5	5	0	0	0	0	0	1	0	0	1	2	0	0	1	1	1	1	3.066666667	3.466666667	3.066666667	4	3	3.4	1	1
10497	46	1	1	3	2	3	1	1	1	1	11	1	47	40	77.5	87.5	5	0	0	0	0	0	1	1	1	1	1	0	0	1	1	1	1	1.6	4	1.2	3	3	3.2	1	1
11151	46	1	2	3		1	1	1	1	1	3		47	40	77.5	87.5	5	0	0	0	0	0	1	1	1	1	1	0	0	0	1	0	0	1.866666667	1.6	1.133333333	3	4	3	1	1
11310	46	1	1	3	2	1	0	1	1	1	12	0	47	40	77.5	87.5	5	1	0	0			0	0	0	1	3	0	0	1	0	1	0	2.266666667	2.444444444	2	2.8	3	3	1	1
10588	46	1	2	3		2	0	1	1	1	12		47	40	77.5	87.5	5	0	0	0	0	0	1	0	1	0	1	0	0	0	1	1	0	1.866666667	1	2.4	2.8	4	3.2	1	1
10389	46	1	1	3	2	1	1	1	1	1	10		47	40	77.5	87.5	5	0	0	0	0	0	1	1	1	1	1	0	0	0	1	1	0	1.266666667	1.133333333	1.533333333	3.6	2.8	3.4	1	1
11407	46	1	2	3		1	1	1	1	1	4		47	40	77.5	87.5	5	0	0	0	0	0	1	0	1	1	E	0	0	0	1	1	1	2.2	1.866666667	1.6	3	2.4	3	1	1
10014	49	1	1	3	2	1	0	1	0	0	15	0	14	13	76.92307692	92.30769231	4	0	1	0	1	0	0	1	1	1	2	0	0	0	1	1	1	2.4	2.666666667	3.333333333	2.8	3.2	2.8	1	1
10701	51	1	1	3	2	3	1	1	1	1	1.5	0	29	15	66.66666667	86.66666667	4	0	0	0	0	0	1	0	1	1	1	0	0	1	1	1	0	1.133333333	1.533333333	1.2	3.4	3	2.8	1	1
11232	53	1	1	3	1	1	1	1	1	1	13	0	32	31	70.96774194	87.09677419	4	0	0	0	0	0	1		0		1	0		0	1		0	1		2.266666667	3		3.2	0	1
10213	53	1	1	3	2	1	1	1	1	1	12	1	32	31	70.96774194	87.09677419	4	0	0	0	0	0	1		1		1	1		0	1		1	2.933333333		1.933333333	3.6		2.4	0	1
11448	53	1	1	3	2	1	1	1	2	1	6	1	32	31	70.96774194	87.09677419	4	0	0	0	0	0	1		1		2	1		1	1		1	1.733333333		1.8	3.4		3.8	0	1
10476	53	1	1	3	1	1	0	1	0	0	5		32	31	70.96774194	87.09677419	4	0	0	0	0	0	0	0		0		0	0		0	1		3.2	1		2.6	2.6		1	0
11020	53	1	1	3	2	3	1	1	1	0	5	1	32	31	70.96774194	87.09677419	4	0	0	0			1	1	1	1	1	0	0	0	0	0	0	1.466666667	1.2	1.4	3.6	4	3.6	1	1
11052	53	1	1	3	2	3	1	1	1	1	5	0	32	31	70.96774194	87.09677419	4	0	0	0	0	0	1	1	1	1	1	0	0	0	0	0	0	1.6	2.066666667	1.533333333	3	3.6	3	1	1
10471	56	1	1	3	2	1	1	1	3	1	4	0	12	10	90	90	4	0	1	1	1	1	1	1	1	3	2	1	1	1	0	0	1	2.666666667	1.133333333	3.533333333	3.4	3.6	3.4	1	1
10081	56	1	1	3	2	1	0	1	2	1	5	0	12	10	90	90	4	0	0	1	0	1	1	1	1	2	1	0	0	1	0	1	0	1.428571429	1.866666667	2.066666667	4	3.4	2.8	1	1
10319	56	1	1	3	2	1	1	1	1	1	5	0	12	10	90	90	4	0	0	0	0	0	0	1	0	2	1	0	1	0	1	1	1	3.066666667	2	2.6	2.4	3.4	3.2	1	1
11048	56	1	2	3		1	1	1	1	1	13		12	10	90	90	4	0	0	0	0	0	1	1	1	1	2	0	0	1	1	1	0	2.533333333	1	1.066666667	2.6	3	3.6	1	1
10158	59	1	1	3	1	1	0	1	1	0	7		27	21	61.90476191	61.90476191	5	0	0	0	0	0	1					0			0			1			4			0	0
10222	59	1	1	3	2	1	1	1	1	1	3		27	21	61.90476191	61.90476191	5	0	0	0	0	0	1					0			0			1			3.4			0	0
10734	59	1	2	3		1	1	1	1	1	2		27	21	61.90476191	61.90476191	5	0	0	1	0	1	1		1		1	0		0	1		1	1.6		2.4	4		2.2	0	1
10646	59	1	1	3	2	2	1	1	1	1	5		27	21	61.90476191	61.90476191	5	0	0	0	0	0	1					0			0			1.266666667			3.2			0	0
11086	59	1	1	3	1	2	0	1	1	1	12	1	27	21	61.90476191	61.90476191	5	0	0	0	0	0	0	0	0	1	1	0	0	0	1	0	0	1.2	1.416666667	4	2.6	3.2	3.2	1	1
10358	59	1	1	3	2	1	1	1	1	1	13	0	27	21	61.90476191	61.90476191	5	1	0	0			1	1	1	2	2	1	1	1	0	1	1	1.4	1.538461539	1.533333333	3	3	3.4	1	1
11098	59	1	1	3	2	1	1	1	1	1	2	0	27	21	61.90476191	61.90476191	5	0	0	0	0	0	0	1	1	1	1	0	0	0	0	1	0	1	1.4	2.733333333	3.4	2.8	3.2	1	1
10173	59	1	1	3	2	1	1	1	1	1	10	0	27	21	61.90476191	61.90476191	5	0	0	0	0	0	1	1	0	1	2	0	0	0	1	0	1	2	3.666666667	2.8	3	3.2	3.4	1	1
10784	59	1	2	3		1	1	1	1	1	2		27	21	61.90476191	61.90476191	5	0	0	1	0	1	1	1	1	1	1	0	0	1	1	1	1	2	1.733333333	1.5	3	2.6	3.6	1	1
11446	59	1	2	3		1	1	1	1	1	3		27	21	61.90476191	61.90476191	5	0	0	0	0	0	0	1	1	1	1	0	0	0	1	1	0	1	2.466666667	2.533333333	3.4	3.6	2.8	1	1
11304	59	1	1	3	1	1	0	1	0	0	10	0	27	21	61.90476191	61.90476191	5	0	0	0	0	0	0	0	0	1	1	0	0	0	0	0	1	1	1.2	1	2.8	2.4	3	1	1
10288	2	0	1	0	0	1	0	0	N	0	8		20	20	100	95	5	0	0	0	0	0									1	0		1.466666667	1		2.6	3.4		1	0
11317	2	0	1	0	0	2	0	1	1	1	2	0	20	20	100	95	5	0	1	1	1	1	0	1	1	3	2	0	1	1	0	0	0	1	2.2	2.642857143	4	2.6	3.2	1	1
11193	2	0	1	0	0	3	0	1	1	1	6	1	20	20	100	95	5	0	1	1	1	1	0	0	0	1	1	0	0	0	1	0	0	1.666666667	1.133333333	2.4	3.4	2.6	3	1	1
11456	2	0	1	0	0	2	0	1	1	0	8	0	20	20	100	95	5	0	1	0	1	0	1	1	1	3	6	1	1	1	0	1	0	3	2.6	2.333333333	3	2.6	3.2	1	1
11163	2	0	1	0	1	1	0	0	N	0	8	1	20	20	100	95	5	0	0	0	0	0		0	0	2	1		0	0	0	1	1	3.2	2.333333333	2.75	2	2.8	3.6	1	1
11263	2	0	1	0	0	3	0	0	N	1	5	0	20	20	100	95	5	0	1	1	1	1		1	1	2	3		0	1	0	1	1	3.333333333	2.466666667	2.4	3	2.4	2.6	1	1
10334	5	0	1	0	1	1	0	0	N	0	2		15	15	80	73.33333333	3	0	0	0	0	0		1		20			0		0	1		3.133333333	1.4		3	3.4		1	0
11027	5	0	1	0	1	2	0	1	1	0	3	1	15	15	80	73.33333333	3	0	0	0	0	0	0	1	1	1	1	0	0	0	0	0	0	1.866666667	1.933333333	1.2	2.8	2.6	2.4	1	1
10257	5	0	1	0	0	1	0	1	1	0	4	1	15	15	80	73.33333333	3	0	0	0	0	0	0	1	0	2	2	0	0	1	0	0	0	2.733333333	2.533333333	2.4	3.6	2.6	2.8	1	1
11270	5	0	1	0	2	2	0	1	1	1	1	0	15	15	80	73.33333333	3	0	1	0	1	0	1	0	1	2	2	0	1	1	0	0	0	3.4	1.666666667	1.6	4	3.8	4	1	1
10978	5	0	2	0		1	0	1	1	0	2		15	15	80	73.33333333	3	0	0	0	0	0	0	1	1	1	1	0	0	0	0	1	1	3	2.266666667	1.4	2.8	2.6	3.4	1	1
11209	5	0	1	0	1	3	0	1	1	1	3	0	15	15	80	73.33333333	3	1	0	0			1	1	1	1	1	0	0	0	1	1	1	2.4	1.6	1.4	2.8	3	2.6	1	1
10542	6	0	1	0	1	1	0	1	4	0	2	0	18	15	100	100	3	0	0	0	0	0	0	1	1	1	1	0	1	0	0	0	1	1	2	2.133333333	4	2.8	3.2	1	1
11181	7	0	1	0	1	2	0	0	N	0	2	0	22	18	83.33333333	88.88888889	4	0	0	1	0	1		0	0	2	1		0	0	0	0	1	2.066666667	1.466666667	1	3.2	2.8	2.6	1	1
11024	7	0	1	0	0	2	0	0	N	0	2	1	22	18	83.33333333	88.88888889	4	0	0	0	0	0		1	0	1	2		0	0	0	0	1	3.466666667	1.2	1.466666667	3	2.4	3.8	1	1
11313	7	0	1	0	0	1	0	0	N	0	7	0	22	18	83.33333333	88.88888889	4	0	1	0	1	0		0	0	1	2		0	1	0	1	1	2.666666667	1.8	2.4	3	3.6	2.6	1	1
10203	8	0	1	0	0	3	0	1	1	0	3		19	18	66.66666667	72.22222222	5	0	0	0	0	0	1					1			0			3.133333333			3			0	0
10430	8	0	1	0	0	3	0	1	0	0	3		19	18	66.66666667	72.22222222	5	0	0	0	0	0	0					0			1			1.2			3.4			0	0
10351	8	0	1	0	0	3	0	0	N	0	3		19	18	66.66666667	72.22222222	5	0	0	0	0	0			0		1			0	0		0	3.666666667		2	3		3.2	0	1
10168	8	0	1	0	0	1	0	0	N	0	4		19	18	66.66666667	72.22222222	5	0	0	0	0	0		0		1			0		0	0		2.733333333	1.733333333		2.2	2.6		1	0
10361	8	0	1	0	0	2	0	1	0	0	5		19	18	66.66666667	72.22222222	5	0	0	0	0	0	0	1		1		0	0		0	0		3.333333333	1.733333333		3	3		1	0
10616	8	0	1	0	0	1	0	0	N	0	1.5	0	19	18	66.66666667	72.22222222	5	0	0	0	0	0		1	0	1	0		0	0	0	0	0	2.4	3.066666667	2	2.6	2.6	4	1	1
11161	8	0	1	0	0	2	0	1	1	1	9	0	19	18	66.66666667	72.22222222	5	0	1	0	1	0	0	1	0	1	1	1	0	0	0	0	0	1.133333333	1.4	1.866666667	3.4	2.8	3.4	1	1
10136	9	0	1	0	1	3	0	1	1	1	1		36	31	83.87096774	77.41935484	3	0	0	0	0	0	0					0			1			1.214285714			2.8			0	0
11168	9	0	1	0	1	2	0	1	1	1	1	0	36	31	83.87096774	77.41935484	3	0	0	0	0	0	0	0	0	1	1	0	0	0	0	0	1	1.8	2.333333333	2.4	2.8	3	3.4	1	1
10603	13	0	1	0	0	1	0	1	1	0	3		25	23	86.95652174	82.60869565	3	0	0	0	0	0	1					0			0			1.8			3.4			0	0
10863	13	0	1	0	0	2	0	0	N	0	11		25	23	86.95652174	82.60869565	3	0	0	0	0	0		0		1			0		0	1		1	1.333333333		3	2.4		1	0
11271	13	0	1	0	2	2	0	1	1	0	7		25	23	86.95652174	82.60869565	3	0	0	0	0	0	1	0		1		0	0		0	1		3.666666667	2		3	3		1	0
11376	13	0	1	0	0	2	0	0	N	0	8	0	25	23	86.95652174	82.60869565	3	0	1	1	1	1		1	0	1	1		0	0	0	0	0	2.066666667	1.8	2.533333333	2.2	3.2	3.6	1	1
11022	13	0	1	0	0	3	0	0	N	0	8	0	25	23	86.95652174	82.60869565	3	1	0	0				0	1	2	1		0	0	0	0	0	2.533333333	2.866666667	1.666666667	2.4	3.6	2.4	1	1
10177	13	0	1	0	0	3	0	1	0	0	1	0	25	23	86.95652174	82.60869565	3	0	0	0	0	0	0	1	0	1	3	0	0	0	0	0	0	1.866666667	3.266666667	2	3.2	4	3.4	1	1
11081	13	0	1	0	1	1	0	1	1	1	1	0	25	23	86.95652174	82.60869565	3	1	0	0			0	1	0	1	3	0	0	1	0	0	0	2.4	2.466666667	3.2	2.6	3.6	4	1	1
10724	13	0	1	0	0	1	0	1	1	1	5	0	25	23	86.95652174	82.60869565	3	0	0	1	0	1	1	0	1	2	3	0	0	1	0	0	0	4	1.733333333	3.066666667	4	3.2	3.2	1	1
10123	13	0	1	0	0	2	0	0	N	0	6	0	25	23	86.95652174	82.60869565	3	0	1	0	1	0		1	1	1	1		1	1	0	0	0	1	1.466666667	1.2	3	4	3.4	1	1
10590	13	0	1	0	0	3	0	1	0	1	9	0	25	23	86.95652174	82.60869565	3	0	0	0	0	0	1	1	1	5	3	0	1	1	0	0	0	1.8	2.6	2.2	4	2.2	2.6	1	1
10511	13	0	1	0	0	2	0	0	N	0	2	0	25	23	86.95652174	82.60869565	3	0	0	0	0	0		1	0	3	1		0	0	1	0	0	2.6	3.466666667	1.266666667	3	3	2.8	1	1
11111	13	0	1	0	0	3	0	1	1	0	2	1	25	23	86.95652174	82.60869565	3	0	0	0	0	0	1	1	0	3	2	0	1	1	1	0	0	1.4	2.066666667	3.533333333	2.6	2.8	3.2	1	1
11283	13	0	1	0	1	1	0	0	N	0	2	0	25	23	86.95652174	82.60869565	3	0	0	0	0	0		0	1	1	1		0	1	0	0	1	1	1.2	3.666666667	3	3.6	3.2	1	1
10314	13	0	1	0	0	3	0	1	1	0	4	0	25	23	86.95652174	82.60869565	3	0	0	0	0	0	0	0	0	2	4	0	0	1	1	0	1	1	1.4	1.466666667	3	2.6	3	1	1
10260	13	0	1	0	0	3	0	0	N	0	6	1	25	23	86.95652174	82.60869565	3	0	0	0	0	0		0	1	1	1		0	0	1	1	1	1	1.4	1	4	3.2	3.8	1	1
10778	13	0	1	0	0	3	0	1	1	0	4	1	25	23	86.95652174	82.60869565	3	0	0	0	0	0	0	0	0	1	1	0	0	0	1	1	1	1.2	1.6	1.4	2.6	3.4	2.8	1	1
10878	14	0	1	0	0	2	0	1	3	1	3	0	27	14	78.57142857	92.85714286	3	0	0	0	0	0	0	1	0	15	4	1	1	1	0	0	0	2.8	3.6	2.933333333	3.6	3	3.6	1	1
11405	16	0	1	0	1	3	0	1	1	1	9	1	43	33	66.66666667	84.84848485	5	0	0	0	0	0	0	0	0	8	1	1	1	0	1	1	0	1.6	1.066666667	2.2	3.2	2.8	3.4	1	1
10637	18	0	1	0	0	2	0	1	1	1	3		27	24	100	95.83333333	4	0	1	0	1	0	0	1		1		0	0		1	0		3.6	1.866666667		4	2.8		1	0
11324	18	0	1	0	0	2	0	0	N	0	5	1	27	24	100	95.83333333	4	0	0	0	0	0									0	0	0	2.066666667	1.142857143	1.4	3.2	3.4	2.6	1	1
11383	18	0	1	0	1	1	0	0	N	0	2	0	27	24	100	95.83333333	4	0	0	0	0	0			0		1			0	0	0	0	1	1.666666667	1.333333333	3.4	3.2	3.4	1	1
10894	18	0	1	0	0	2	0	0	N	0	2	0	27	24	100	95.83333333	4	0	0	0	0	0			1		1			0	0	0	0	2.4	1.6	1.2	2.8	2.4	3.4	1	1
10424	18	0	1	0	0	1	0	0	N	0	3	0	27	24	100	95.83333333	4	0	0	0	0	0		0	0	1	1		0	0	0	0	0	1	2.533333333	2.4	3	3	3.4	1	1
10114	18	0	1	0	0	1	0	1	1	0	5	0	27	24	100	95.83333333	4	0	0	0	0	0	0	1	0	1	1	0	0	0	0	0	0	2.8	1.8	2.2	3	2.8	4	1	1
10354	18	0	1	0	0	3	0	1	1	0	1	1	27	24	100	95.83333333	4	0	1	1	1	1	1	1	0	2	2	0	1	0	0	0	0	2.466666667	3.933333333	1.8	3	3.2	3.2	1	1
10002	18	0	1	0	0	2	0	1	1	1	1	0	27	24	100	95.83333333	4	0	0	0	0	0	1	1	1	3	1	0	1	0	0	0	0	2.928571429	2.733333333	2	2.8	3	2.6	1	1
11019	18	0	1	0	0	2	0	1	0	0	1	0	27	24	100	95.83333333	4	0	1	1	1	1	0	1	1	3	3	0	0	1	0	0	0	1.866666667	1.8	1.533333333	2.6	2.8	3.2	1	1
11262	18	0	1	0	0	2	0	1	1	1	2	0	27	24	100	95.83333333	4	0	0	0	0	0	1	1	1	20	1	0	1	1	0	0	0	1.2	3.6	2	4	2.4	3.4	1	1
10160	18	0	1	0	1	1	0	1	1	1	3	0	27	24	100	95.83333333	4	0	0	0	0	0	0	0	0	1	1	0	0	0	1	0	0	1.8	1.6	1.266666667	2.2	2.8	2.8	1	1
10384	18	0	1	0	1	3	1	1	1	1	1.166666667	0	27	24	100	95.83333333	4	0	1	0	1	0	0	1	1	1	7	0	1	1	1	0	0	1.2	1.333333333	2.933333333	3	3.8	3	1	1
11435	18	0	1	0	0	2	0	1	0	0	3	0	27	24	100	95.83333333	4	0	0	0	0	0	0	0	1	2	1	0	0	0	0	1	0	2.4	1.2	3.6	3.4	3.4	3	1	1
11033	18	0	1	0	0	2	0	0	N	0	1	0	27	24	100	95.83333333	4	0	1	1	1	1			0		1			1	0	1	0	1	1.266666667	2	3	3.2	3.4	1	1
11142	18	0	1	0	0	3	0	1	0	0	1	1	27	24	100	95.83333333	4	0	1	0	1	0	0	0	1	2	2	0	0	1	0	1	0	2.4	2.933333333	2.266666667	3	3.2	2.6	1	1
11468	18	0	1	0	0	1	0	0	N	0	0.666666667	0	27	24	100	95.83333333	4	1	1	0				1	1	1	1		0	0	0	0	1	3.133333333	1.8	1.133333333	2.6	2.2	3.8	1	1
10249	18	0	1	0	1	2	0	0	N	0	3		27	24	100	95.83333333	4	0	0	0	0	0			1		1			1	0	0	1	2.875	1	1	2.6	4	3.2	1	1
10060	18	0	1	0	0	3	0	1	1	1	2	0	27	24	100	95.83333333	4	0	0	0	0	0	1	0	1	2	4	0	0	1	0	0	1	1.6	2	1.333333333	2.8	2.8	2.8	1	1
11158	18	0	1	0	0	2	0	0	N	0	2	0	27	24	100	95.83333333	4	0	0	0	0	0		1	1	1	2		1	1	0	0	1	1.666666667	2	1.4	2.8	2.8	3.6	1	1
11054	18	0	1	0	0	2	0	0	N	0	3	0	27	24	100	95.83333333	4	0	0	0	0	0			0		1			0	1	1	1	1	1.866666667	1.133333333	3.4	3.2	3.4	1	1
10851	18	0	1	0	0	3	0	1	1	1	1.833333333	0	27	24	100	95.83333333	4	0	0	0	0	0	0	1	1	3	2	0	1	1	1	1	1	1.4	2.266666667	3	3.2	3	3.2	1	1
10752	19	0	2	0		2	1	0	N	0	3		15	12	91.66666667	41.66666667	4	0	0	0	0	0		0		1			0		0	0		2.4	1.8		3.2	3		1	0
10155	19	0	2	0		2	0	0	N	0	2		15	12	91.66666667	41.66666667	4	0	0	0	0	0									1	0		1	1.133333333		3	3.6		1	0
10957	19	0	1	0	0	3	0	0	N	0	6	0	15	12	91.66666667	41.66666667	4	0	0	0	0	0		0	0	1	1		0	0	0	0	0	1.066666667	1	1.4	3	3.6	2.8	1	1
11470	19	0	1	0	1	2	0	1	2	1	5	1	15	12	91.66666667	41.66666667	4	1	1	0			0	0	1	2	1	0	0	0	0	0	0	1.8	1.333333333	2.4	3.6	2.4	3.2	1	1
10888	20	0	1	0	0	3	0	1	1	0	2		19	9	100	44.44444444	3	0	0	0	0	0	1	1		2		1	1		0	1		2.666666667	2.533333333		2.4	2.4		1	0
11323	20	0	1	0	0	3	0	1	0	0	3	0	19	9	100	44.44444444	3	0	0	0	0	0	0	1	1	2	1	0	1	1	0	0	0	1.533333333	3.266666667	2.933333333	3.6	2.6	3.2	1	1
11066	20	0	1	0	1	3	0	1	6	1	7		19	9	100	44.44444444	3	0	0	0	0	0	0	0	0	6	4	1	1	1	0	1	1	1.2	1.2	1.2	3.2	3.6	2.8	1	1
10138	20	0	1	0	0	3	0	0	N	0	3		19	9	100	44.44444444	3	0	1	0	1	0			0		1			0	1	1	1	1	1	1	3.4	3.4	3.2	1	1
10530	21	0	2	0		3	0	1	1	0	2		13	8	100	87.5	5	0	0	0	0	0	1	1		1		1	0		0	0		2.333333333	3.466666667		2.8	2.8		1	0
10460	21	0	2	0		1	0	1	1	1	3		13	8	100	87.5	5	0	0	0	0	0	1	1	0	1	0	0	0	0	0	0	0	2.8	1.6	2	2.8	3	2.8	1	1
10124	21	0	1	0	0	3	0	0	N	0	10		13	8	100	87.5	5	0	0	1	0	1		1	1	1	1		0	0	1	0	0	2.4	1.6	1	2.8	3.2	3.6	1	1
11280	21	0	2	0		1	0	1	1	1	5		13	8	100	87.5	5	0	0	0	0	0	1	1	1	2	1	0	0	0	1	0	0	1.428571429	3.2	3	3.4	3	3	1	1
11217	21	0	2	0		1	0	1	1	1	1		13	8	100	87.5	5	0	0	0	0	0	1	1	0	1	0	0	0	0	0	1	0	1.8	1.2	2.2	3.6	2.8	3	1	1
11079	21	0	2	0		3	0	1	1	1	1		13	8	100	87.5	5	0	0	0	0	0	0	1	0	1	1	0	0	0	1	0	1	1.153846154	1.6	1.6	3.2	2.8	3.2	1	1
10192	21	0	1	0	0	2	0	1	0	0	0.416666667	0	13	8	100	87.5	5	0	0	0	0	0	0	1	0	2	1	0	0	0	0	1	1	2	1.466666667	1.133333333	3.6	3	3.6	1	1
11335	31	0	1	0	2	1	0	1	1	1	3	0	25	18	77.77777778	94.44444444	4	0	0	0	0	0	1	1	1	1	1	0	1	0	0	0	0	1	2.266666667	1.866666667	3	3.6	3.2	1	1
10612	31	0	1	0	0	3	0	1	0	0	5		25	18	77.77777778	94.44444444	4	0	0	0	0	0	0	1	0	1	1	0	0	0	1	0	1	2	1	1.2	3.6	3.6	3	1	1
10578	32	0	1	0	0	3	0	0	N	0	7	1	31	28	57.14285714	78.57142857	4	0	0	0	0	0		1	1	3	2		0	0	0	1	1	2.4	2.533333333	3.066666667	3	3.2	2.8	1	1
10874	33	0	1	0	0	3	0	1	0	0	5	0	41	39	53.84615385	69.23076923	4	0	0	1	0	1	0		1		2	0		1	0		0	1		2.933333333	4		3.2	0	1
10166	33	0	1	0	0	2	0	1	1	1	1.5	0	41	39	53.84615385	69.23076923	4	0	0	0	0	0	1		1		1	0		1	0		0	2.357142857		3.066666667	4		3.8	0	1
10359	33	0	1	0	0	2	0	0	N	0	2		41	39	53.84615385	69.23076923	4	0	0	0	0	0		0		1			0		0	0		4	1.4		3.6	3.4		1	0
10560	33	0	1	0	0	3	0	0	N	0	3	0	41	39	53.84615385	69.23076923	4	0	0	0	0	0		1	0	1	1		1	1	0	0	0	4	1.8	1.733333333	4	3.2	3.2	1	1
10544	33	0	1	0	1	1	0	1	2	1	3	0	41	39	53.84615385	69.23076923	4	0	0	0	0	0	1	1	1	4	4	0	1	1	1	0	0	1.933333333	2.733333333	2.4	4	3	3.2	1	1
10447	33	0	1	0	0	3	0	1	1	1	5		41	39	53.84615385	69.23076923	4	0	0	0	0	0	0	0	1	1	1	0	0	0	0	0	1	1.6	1.2	2.333333333	4	3.2	3.2	1	1
10666	33	0	1	0	0	3	0	1	1	1	9	1	41	39	53.84615385	69.23076923	4	0	0	0	0	0	0	0	0	1	0	0	0	0	1	1	1	2.8	1.8	1.8	4	2.2	3.2	1	1
10574	35	0	1	0	1	3	0	1	1	0	3	1	56	33	63.63636364	87.87878788	3	1	0	0			0		0		1	0		0	1		0	2.4		2	3		3	0	1
10831	35	0	1	0	0	3	0	1	7	0	0.416666667	1	56	33	63.63636364	87.87878788	3	0	0	0	0	0	1	1	0	8	4	1	1	0	1	1	0	1.857142857	3.866666667	1.533333333	3	2.4	3.4	1	1
10102	35	0	1	0	0	1	0	0	N	0	4	0	56	33	63.63636364	87.87878788	3	0	0	0	0	0		0	0	2	1		1	0	0	0	1	1.2	1.4	1.266666667	2.4	2.6	3.2	1	1
10472	36	0	2	0		3	0	1	0	0	1		40	38	92.10526316	94.73684211	2	1	0	0			0		1		3	0		1	1		1	2.066666667		2.2	2.4		3	0	1
10451	36	0	1	0	0	2	0	0	N	0	3	0	40	38	92.10526316	94.73684211	2	0	0	0	0	0			1		1			0	0	0	0	1.5	1.6	1.333333333	3	3.2	3.6	1	1
10206	36	0	1	0	0	3	0	1	3	1	7	0	40	38	92.10526316	94.73684211	2	0	0	0	0	0	1	1	1	1	1	1	0	0	0	0	0	1.6	1.666666667	1.266666667	3.2	3.4	3.4	1	1
10889	36	0	1	0	0	3	0	0	N	0	0.5	0	40	38	92.10526316	94.73684211	2	0	0	0	0	0									0	0	1	1.6	1.666666667	1.2	3.6	3.2	2.4	1	1
10017	36	0	1	0	0	1	0	1	1	0	2	1	40	38	92.10526316	94.73684211	2	0	1	1	1	1	1	1	1	3	3	0	1	0	0	0	1	2.533333333	1.733333333	1.8	2.6	3	3	1	1
10570	36	0	1	0	0	1	0	0	N	0	4	0	40	38	92.10526316	94.73684211	2	0	0	0	0	0			1		2			0	1	0	1	1.357142857	1.692307692	1.2	2.6	2.4	2.8	1	1
10984	36	0	1	0	1	3	0	1	2	1	2	0	40	38	92.10526316	94.73684211	2	0	0	0	0	0	0	0	0	1	1	0	0	0	1	0	1	1.2	1.333333333	1.133333333	2.6	3.6	2.6	1	1
11260	36	0	1	0	1	1	0	1	2	0	12	1	40	38	92.10526316	94.73684211	2	0	1	1	1	1	1	1	1	1	2	0	0	1	1	0	1	1.8	1	2.266666667	3.6	2.6	2.6	1	1
11000	36	0	2	0		2	0	0	N	0	0.5		40	38	92.10526316	94.73684211	2	0	0	0	0	0		0	0	1	1		0	0	0	1	1	1.2	1.133333333	1	3.4	2.6	3	1	1
10918	36	0	1	0	0	1	0	1	0	0	0.333333333	0	40	38	92.10526316	94.73684211	2	0	1	1	1	1	0	0	1	3	3	0	1	0	0	1	1		2	2.4	3	2.8	3.8	1	1
10366	36	0	2	0		1	0	R	N	0	1		40	38	92.10526316	94.73684211	2	0	0	0	0	0		0	0	1	1		0	0	1	1	1	1.833333333	3.066666667	2.533333333	2.6	2.4	3.6	1	1
10861	36	0	2	0		2	0	1	2	1	3		40	38	92.10526316	94.73684211	2	1	1	1			1	1	1	1	1	1	0	0	1	1	1	1.533333333	1.2	1.133333333	3	3.6	3.2	1	1
10237	38	0	1	0	1	1	0	1	1	0	5	0	23	11	45.45454546	54.54545455	5	0	0	0	0	0	0		1		2	0		0	0		1	1.4		1.8	2.8		3.4	0	1
10933	47	0	1	0	0	3	0	1	2	0	7		45	35	80	88.57142857	5	0	0	0	0	0	0	1		2		1	1		1	0		2.933333333	2.466666667		3.2	2.4		1	0
11198	47	0	2	0		2	0	1	1	1	4		45	35	80	88.57142857	5	0	0	0			0	1		1		0	0		0	1		2.6	2.666666667		3.6	3		1	0
11359	47	0	1	0	0	2	0	1	1	0	3	0	45	35	80	88.57142857	5	1	1	0			1	1	1	2	5	0	1	1	0	0	0	2.666666667	2.2	1.933333333	3.2	3.2	3.6	1	1
11357	47	0	1	0	0	1	0	1	1	0	3	0	45	35	80	88.57142857	5	0	0	0	0	0	0	0	0	1	3	0	0	1	1	0	0	2.4	3.571428571	1.666666667	2.6	2.6	2.6	1	1
10405	47	0	1	0	0	3	0	1	1	0	14	0	45	35	80	88.57142857	5	0	0	0	0	0	1	1	1	1	1	0	0	0	0	1	0	1.583333333	1.333333333	1.466666667	2.6	3.2	3	1	1
11265	47	0	1	0	0	2	0	1	1	0	10	0	45	35	80	88.57142857	5	0	0	1	0	1	0	0	1	0	1	0	0	1	1	1	0	1.666666667	1	2.933333333	2.6	3.6	3.6	1	1
10696	47	0	2	0		2	0	1	1	1	2		45	35	80	88.57142857	5	0	0	0	0	0	1	1	1	2	1	0	0	0	1	1	1	1.933333333	2.6	1.8	3.2	2.4	3.2	1	1
10732	48	0	2	0		2	0	0	N	0	5		43	35	71.42857143	88.57142857	4	0	0	0	0	0									0			1.461538462			4			0	0
11072	48	0	2	0		3	0	1	1	1	3		43	35	71.42857143	88.57142857	4	0	0	0	0	0	0					0			0			1.866666667			3.2			0	0
11387	48	0	1	0	0	2	0	1	1	1	1	0	43	35	71.42857143	88.57142857	4	1	0	0			1		0		1	0		0	0		0	1.133333333		2	2.8		3	0	1
10680	48	0	1	0	1	3	0	1	1	1	8	0	43	35	71.42857143	88.57142857	4	1	0	1			0		1		2	0		1	0		0	2.266666667		2.666666667	3.8		3	0	1
10872	48	0	1	0	0	3	0	0	N	0	3	0	43	35	71.42857143	88.57142857	4	0	0	0	0	0			0		1			0	1		1	1		3.083333333	2.8		2.8	0	1
10951	48	0	1	0	0	1	0	0	N	0	5	0	43	35	71.42857143	88.57142857	4	0	0	1	0	1			0		1			0	0	0	0	1	1.733333333	2.6	2.8	3.4	3	1	1
11138	48	0	1	0	2	1	0	1	1	0	3	1	43	35	71.42857143	88.57142857	4	0	0	1	0	1	1	0	1	0	1	1	0	0	0	0	0	1	1	2.2	4	2.8	2.6	1	1
10991	48	0	1	0	0	1	1	0	N	1	4	1	43	35	71.42857143	88.57142857	4	0	0	0	0	0		1	1	1	2		0	1	0	0	0	1	3.066666667	2.8	3.4	3.8	2.8	1	1
11185	48	0	1	0	1	1	1	1	0	0	6	0	43	35	71.42857143	88.57142857	4	1	0	1			0	1	1	1	2	0	0	1	0	0	0	2	1	3.8	4	3	2.8	1	1
11016	48	0	2	0		1	0	1	0	0	8		43	35	71.42857143	88.57142857	4	0	0	1	0	1	0	1	1	1	2	0	0	1	0	0	0	3.2	1	2.733333333	3	2.8	3.2	1	1
10465	48	0	1	0	1	2	0	0	N	0	5	0	43	35	71.42857143	88.57142857	4	0	0	0	0	0		1	1	1	1		0	0	0	0	1	3.2	1	2.866666667	3	3	3	1	1
11244	48	0	1	0	2	2	0	1	0	0	3	1	43	35	71.42857143	88.57142857	4	0	0	0	0	0	0	1	1	2	1	0	0	0	0	1	1	1.733333333	3.333333333	1.2	3.6	2.8	3.2	1	1
10073	48	0	2	0		1	0	1	1	1	5		43	35	71.42857143	88.57142857	4	0	0	0	0	0	1	1	1	1	1	0	0	0	1	1	1	3	1.533333333	3.533333333	3	4	4	1	1
10961	50	0	2	0		1	0	0	N	0	2		19	17	82.35294118	94.11764706	4	0	0	0	0	0		0	1	1	1		0	0	0	1	0	1.6	2	3.533333333	3.2	3.8	3.8	1	1
10832	50	0	1	0	0	2	0	1	1	1	5	0	19	17	82.35294118	94.11764706	4	0	0	0	0	0	0	0	1	1	3	0	0	0	0	1	0	1	1.666666667	1.266666667	2.8	3	2.6	1	1
10079	50	0	1	0	1		0	0	N	0	3		19	17	82.35294118	94.11764706	4	0	0	1	0	1		0	1	1	3		0	0	0	0	1	1	2.066666667	2.4	2.8	3.6	3.4	1	1
10298	54	0	1	0	0	1	0	1	1	1	4	0	20	17	82.35294118	88.23529412	4	0	0	1	0	1	0		1		3	0		1	0		0	3.2		2.866666667	3.4		3.4	0	1
10197	54	0	2	0		3	0	0	N	0	3		20	17	82.35294118	88.23529412	4	0	0	0	0	0			1		3			0	0		1	1.2		3	4		3.2	0	1
10032	54	0	1	0	0	1	0	1	0	0	1	0	20	17	82.35294118	88.23529412	4	0	0	1	0	1	0		1		1	0		0	0		1	3.333333333		2.866666667	2.6		2.8	0	1
10558	54	0	1	0	0	3	0	1	1	1	3		20	17	82.35294118	88.23529412	4	0	0	0	0	0	0	0		1		0	0		0	0		1	1		3	1.8		1	0
10858	54	0	1	0	0	3	0	0	N	0	5	1	20	17	82.35294118	88.23529412	4	0	1	0	1	0		0	1	3	1		0	0	1	0	0	1.2	2.4	1.933333333	3.4	4	3.4	1	1
10268	54	0	1	0	1	3	0	0	N	0	2	0	20	17	82.35294118	88.23529412	4	1	0	1				1	1	1	2		0	1	0	1	0	3.066666667	1.2	2.866666667	2.6	2.4	3.4	1	1
10952	54	0	2	0		3	0	0	N	0	10		20	17	82.35294118	88.23529412	4	0	0	0	0	0		1	1	2	1		1	0	1	0	1	1.75	1.266666667	1.8	3.4	3.6	3.4	1	1
10792	54	0	2	0		2	0	0	N	0	1		20	17	82.35294118	88.23529412	4	0	0	0	0	0		1	1	1	1		0	0	0	1	1	1.333333333	2.466666667	1.4	3.4	3	2.8	1	1
11348	55	0	2	0		2	0	0	N	0	3		10	9	55.55555556	88.88888889	3	0	0	0	0	0									0		0	1.466666667		1.4	3.4		2.2	0	1
10092	55	0	1	0	0	2	0	0	N	0	6	0	10	9	55.55555556	88.88888889	3	0	0	0	0	0			1		1			0	0		1	2.333333333		1.333333333	3		2.4	0	1
10960	55	0	1	0	0	2	0	1	1	1	0.583333333	0	10	9	55.55555556	88.88888889	3	1	0	0			1	1	0	1	1	0	0	0	0	1	0	2.533333333	1.4	1.933333333	4	2.8	3.4	1	1
10528	55	0	2	0		3	0	1	1	1	5		10	9	55.55555556	88.88888889	3	0	1	0	1	0	0	1	1	1	1	0	0	0	0	0	1	1	1	2	2.8	2.8	3.2	1	1
10507	55	0	2	0		3	0	1	1	1	4		10	9	55.55555556	88.88888889	3	0	0	0	0	0	1	0	0	1	1	0	0	0	0	1	1	2.4	3.5	2.181818182	2	3	2.6	1	1
10787	55	0	2	0		1	0	1	1	1	10		10	9	55.55555556	88.88888889	3	0	0	0	0	0	0	1	0	1	1	0	0	0	0	1	1	2.066666667	3.375	2.533333333	2.8	3.6	2.4	1	1
10228	57	0	1	0	0	1	0	1	0	0	5	0	35	27	70.37037037	92.59259259	5	0	0	0	0	0	0		1		1	0		1	0		1	1		2.333333333	2.8		2.8	0	1
11311	58	0	2	0		3	0	1	1	1	3		13	12	83.33333333	100	5	0	0	0	0	0	0	0	0	1	1	0	0	0	0	1	1	1.266666667	1.866666667	1.533333333	3.4	3	3	1	1
10607	58	0	2	0		3	0	1	1	1	2		13	12	83.33333333	100	5	0	0	0	0	0	0	0	0	1	3	0	0	0	0	1	1	1.333333333	1.066666667	1.266666667	2.8	3.4	3.2	1	1
10324	60	0	1	0	0	3	0	0	N	0	3	0	33	29	79.31034483	96.55172414	5	0	0	0	0	0			1		1			0	0		0	1.2		1	2.2		2.8	0	1
10748	60	0	1	0	0	3	0	0	N	0	1.666666667	0	33	29	79.31034483	96.55172414	5	0	0	0	0	0		1	1	1	1		0	0	0	0	0	1.4	1	1.6	3.2	3.2	3.4	1	1
11472	2	0	1	1	0	3	0	1	1	1	3	1	20	20	100	95	5	0	1	0	1	0	1	1	0	4	2	0	1	0	1	0	0	1.8	2.933333333	2.4	2.8	3.4	2.8	1	1
10567	2	0	1	1	2	1	0	1	1	0	2	0	20	20	100	95	5	0	0	0	0	0	1	0	0	3	1	0	0	0	1	1	0	1	2	1.733333333	4	2.6	2.6	1	1
10414	2	0	1	1	0	1	0	0	N	0	7	1	20	20	100	95	5	0	1	0	1	0		0	0	1	1		0	0	0	0	1	3.733333333	3.066666667	3.4	3.8	2.6	3.6	1	1
11176	2	0	2	1		1	0	1	1	0	15		20	20	100	95	5	0	0	0	0	0	1	1	1	1	1	0	0	0	0	0	1	2	1.933333333	2.333333333	2	2.8	2.2	1	1
10227	2	0	2	1		3	0	1	1	0	8		20	20	100	95	5	0	0	0	0	0	0	1	1	1	1	0	0	0	1	0	1	1.2	2	1	2.8	2.4	2.8	1	1
10273	2	0	1	1	2	2	0	1	1	1	5	0	20	20	100	95	5	0	1	1	1	1	0	1	1	1	1	0	0	0	0	1	1	1	2.266666667	1.733333333	2.6	3.6	2.6	1	1
11229	2	0	2	1		1	1	1	1	1	5		20	20	100	95	5	0	0	0	0	0	0	0	1	1	1	0	0	0	1	1	1	1.2	1.2	2.333333333	2.6	2.2	3.2	1	1
10325	2	0	1	1	1	3	0	1	1	1	7	0	20	20	100	95	5	0	0	0	0	0	0	1	0	1	1	1	0	0	1	1	1	1	2.6	1.2	3	3	3.2	1	1
10595	2	0	1	1	1	1	0	1	1	0	13	1	20	20	100	95	5	0	1	0	1	0	0	1	0	3	2	0	1	1	1	1	1	1.133333333	3.2	1.6	3.4	3	2.8	1	1
11008	5	0	1	1	0	1	0	1	1	0	5		15	15	80	73.33333333	3	0	0	0	0	0	0					0			0			1.4			3.4			0	0
11119	5	0	2	1		3	0	1	1	1	4		15	15	80	73.33333333	3	0	0	0	0	0	1					0			0			3			3			0	0
10506	5	0	1	1	2	1	0	1	1	0	3		15	15	80	73.33333333	3	0	0	0	0	0	0					0			1			1.733333333			3.6			0	0
10689	5	0	2	1		3	0	1	1	0	5		15	15	80	73.33333333	3	0	0	0	0	0	0	1		1		0	0		1	0		2.6	1.933333333		2.8	2.8		1	0
10028	5	0	2	1		3	0	1	1	1	4		15	15	80	73.33333333	3	0	0	0	0	0	1	1		1		0	0		1	1		1.866666667	1.466666667		2.8	2.4		1	0
11124	5	0	2	1		1	0	1	1	0	2		15	15	80	73.33333333	3	0	0	0	0	0	1	0	0	1	1	0	0	0	1	1	0	1.466666667	1	1.333333333	3	2.8	3.2	1	1
11276	5	0	1	1	1	1	0	1	1	1	6	0	15	15	80	73.33333333	3	0	0	0	0	0	0	1	1	1	1	0	0	0	1	0	1	1.733333333	1	1.6	4	3.4	2.8	1	1
10514	5	0	1	1	1	1	0	1	2	1	0.916666667	0	15	15	80	73.33333333	3	1	1	1			0	1	1	2	1	1	1	0	1	0	1	1.533333333	1.4	2.666666667	2.4	3.6	3.4	1	1
10356	5	0	1	1	0	1	0	1	1	1	4	0	15	15	80	73.33333333	3	1	0	0			1	0	1	2	4	1	0	0	0	1	1	3.5	1.333333333	3.2	2.6	3.4	3.2	1	1
10225	5	0	1	1	1	3	0	1	4	1	7	0	15	15	80	73.33333333	3	0	1	1	1	1	0	1	1	1	4	0	1	1	0	1	1	3.733333333	3.466666667	2.866666667	2.4	2.6	3.4	1	1
10153	5	0	1	1	1	3	1	1	1	1	9	0	15	15	80	73.33333333	3	0	0	0	0	0	1	1	1	1	1	0	0	0	1	1	1	1.6	1.4	1.4	2.6	3.4	3.6	1	1
10972	5	0	1	1	2	2	0	1	1	1	3	1	15	15	80	73.33333333	3	0	1	0	1	0	0	1	1	3	3	0	1	1	1	1	1	1	1.466666667	1	4	2.8	2.6	1	1
10740	6	0	1	1	1	1	0	1	1	0	1.833333333	0	18	15	100	100	3	0	1	0	1	0	0	1	1	3	1	0	0	0	0	1	1	3	2.666666667	2.266666667	4	2.6	3.4	1	1
10857	7	0	1	1	1	2	0	1	1	0	4		22	18	83.33333333	88.88888889	4	0	0	0	0	0	0					0			0			1			4			0	0
11312	7	0	1	1	2	3	0	1	1	1	2	1	22	18	83.33333333	88.88888889	4	1	0	1			1		1		1	0		0	0		0	1.733333333		2.6	2.8		2.8	0	1
10309	7	0	1	1	2	3	0	1	1	1	1.5	1	22	18	83.33333333	88.88888889	4	0	0	0	0	0	0	0	0	1	1	0	1	0	0	0	1	1.2	1.866666667	1	3.2	3	2.8	1	1
11143	7	0	1	1	0	3	0	1	1	1	7	1	22	18	83.33333333	88.88888889	4	0	1	1	1	1	1	1	1	3	20	0	1	1	0	0	1	3	2.733333333	3.4	3	3.2	2.4	1	1
10722	7	0	1	1	0	3	0	1	1	1	3	0	22	18	83.33333333	88.88888889	4	0	0	0	0	0	0	0	1	2	1	0	1	0	1	0	1	1.133333333	1.2	1.466666667	3.6	2.8	2.6	1	1
10820	7	0	1	1	1	2	0	1	1	1	2	0	22	18	83.33333333	88.88888889	4	0	0	0	0	0	1	0	0	1	2	0	0	0	0	1	1	1	1.533333333	1.666666667	4	3	2.8	1	1
11182	7	0	1	1	2	3	0	1	1	1	2	1	22	18	83.33333333	88.88888889	4	0	0	0	0	0	0	1	1	1	3	0	0	1	1	1	1	1.2	2.2	2.4	2.8	3.4	3.6	1	1
11347	8	0	1	1	0	3	0	1	1	0	4		19	18	66.66666667	72.22222222	5	0	0	0	0	0	1		0		1	0		0	1		0	1		3.4	3.6		4	0	1
10809	8	0	1	1	2	1	0	1	1	1	3	1	19	18	66.66666667	72.22222222	5	0	0	0	0	0	0		0		1	0		0	0		1	1		3.066666667	4		4	0	1
10856	8	0	1	1	0	3	0	1	1	1	4	0	19	18	66.66666667	72.22222222	5	0	0	0	0	0	0		1		1	0		1	1		1	1.8		2.8	3.6		3	0	1
10076	8	0	1	1	1	2	0	1	1	1	3	0	19	18	66.66666667	72.22222222	5	1	1	1			0	1	1	2	2	0	1	0	0	0	0	1	2.333333333	1.6	4	2.6	2.4	1	1
10977	8	0	1	1	1	1	0	1	0	0	4	1	19	18	66.66666667	72.22222222	5	0	0	0	0	0	0	0	0	1	1	0	0	0	0	1	0	1	1.266666667	1.2	2.6	2.8	3.4	1	1
10793	8	0	1	1	2	1	0	1	0	0	5	0	19	18	66.66666667	72.22222222	5	0	0	0	0	0	0	0	0	0	0	0	0	0	0	1	1	2.2	1.866666667	1.2	2.8	3.2	4	1	1
11484	8	0	1	1	1	1	0	1	1	1	4	0	19	18	66.66666667	72.22222222	5	0	0	0	0	0	0	0	0	0	2	0	0	0	0	1	1	2	2.133333333	2.4	4	3.6	4	1	1
10016	8	0	1	1	0	1	0	1	1	1	5	1	19	18	66.66666667	72.22222222	5	0	0	0	0	0	0	0	0	2	1	0	0	0	0	1	1	1.2	1.666666667	1.133333333	3.2	2.6	2.6	1	1
10047	8	0	1	1	1	1	0	1	1	0	4	0	19	18	66.66666667	72.22222222	5	0	0	0	0	0	1	0	1	2	1	0	0	0	0	1	1	3.2	2.866666667	2.533333333	3	3	2.8	1	1
10286	8	0	1	1	0	3	0	0	N	0	5	0	19	18	66.66666667	72.22222222	5	0	0	0	0	0			1		1			0	1	1	1	1	1.2	2	3.2	3.4	3.4	1	1
10654	9	0	1	1	1	1	0	1	0	0	4		36	31	83.87096774	77.41935484	3	0	0	0	0	0	0					0			1			2.2			1.8			0	0
10582	9	0	1	1	0	3	0	1	1	1	0.5	1	36	31	83.87096774	77.41935484	3	0	0	1	0	1	0		1		2	0		1	0		0	1.2		2.2	2.8		2.8	0	1
11361	9	0	1	1	2	3	0	1	1	0	1	0	36	31	83.87096774	77.41935484	3	0	0	0	0	0	1	1	0	1	1	0	0	0	1	0	0	1.6	1.333333333	1	2.8	2.8	2.8	1	1
10986	9	0	1	1	0	3	0	1	1	1	1	1	36	31	83.87096774	77.41935484	3	0	0	0	0	0	0	0	1	1	3	0	0	1	1	0	0	1	1.333333333	1.2	3.4	2.8	3.2	1	1
10021	9	0	1	1	1	3	0	1	1	0	3	1	36	31	83.87096774	77.41935484	3	0	0	0	0	0	0	0	1	1	1	0	0	0	1	1	0	1	2.066666667	1	4	3.2	2.8	1	1
10965	9	0	1	1	1	1	0	1	1	1	3	1	36	31	83.87096774	77.41935484	3	0	0	0	0	0	0	0	0	1	1	0	0	0	0	1	1	1	1.333333333	1.6	4	2.8	3.6	1	1
10572	13	0	1	1	2	3	0	1	1	1	4		25	23	86.95652174	82.60869565	3	0	0	0	0	0	0					0			0			1.8			3.6			0	0
11117	13	0	1	1	0	3	0	1	1	0	6	0	25	23	86.95652174	82.60869565	3	0	0	0	0	0	0		0		1	0		0	0		0	2.2		2.733333333	3.4		3	0	1
10731	13	0	2	1		3	0	1	2	0	5		25	23	86.95652174	82.60869565	3	0	0	0	0	0	0	1		1		0	0		1	1		1.266666667	1.733333333		4	3.8		1	0
10875	13	0	1	1	0	3	0	0	N	0	10	0	25	23	86.95652174	82.60869565	3	0	0	0	0	0		0	1	1	2		0	1	0	0	0	2.333333333	1.066666667	2.933333333	3	3.4	2.8	1	1
10728	13	0	1	1	0	3	0	1	1	1	3		25	23	86.95652174	82.60869565	3	0	0	0	0	0	0	1	1	2	1	0	1	0	1	0	1	3	2.666666667	3.133333333	3	3.6	2.8	1	1
10676	13	0	1	1	1	3	0	1	1	1	2	0	25	23	86.95652174	82.60869565	3	1	0	0			0	0	0	2	1	0	0	0	1	1	1	1.4	1.533333333	2.133333333	2.8	3.4	3.4	1	1
10898	13	0	1	1	1	1	0	1	1	1	3	0	25	23	86.95652174	82.60869565	3	0	0	0	0	0	0	1	1	2	1	0	1	0	1	1	1	1	1.2	1	3	3.2	4	1	1
10571	14	0	1	1	0	1	0	0	N	0	8	1	27	14	78.57142857	92.85714286	3	0	0	0	0	0									0		0	2.4		1.4	2.6		4	0	1
10835	14	0	1	1	0	1	0	1	1	1	5	0	27	14	78.57142857	92.85714286	3	0	0	0	0	0	0		1		2	0		1	0		0	3.2		2.466666667	3.6		3.2	0	1
11172	14	0	1	1	0	1	0	1	0	0	4		27	14	78.57142857	92.85714286	3	0	0	0	0	0	0	0		1		0	0		0	0		3.6	1.8		2.8	3		1	0
10056	14	0	1	1	0	1	0	1	0	0	4	1	27	14	78.57142857	92.85714286	3	1	1	0			0	1	1	1	1	0	0	0	0	0	0	1.8	2.6	2.6	3	2.6	2.6	1	1
11226	14	0	1	1	0	2	0	1	1	1	1	0	27	14	78.57142857	92.85714286	3	1	0	0			1	1	0	1	1	0	0	0	0	0	0	1	3.4	1.466666667	3.2	3	2.8	1	1
10407	14	0	1	1	0	1	0	1	0	0	5	1	27	14	78.57142857	92.85714286	3	0	0	0	0	0	0	1	1	2	1	0	1	0	0	0	0	3.266666667	2.2	3.4	2.8	3	3.4	1	1
10687	14	0	2	1		2	1	1	1	1	3		27	14	78.57142857	92.85714286	3	0	0	0	0	0	1	1	1	1	1	0	0	0	1	1	1	1	1.8	1.4	3.6	3.2	3.8	1	1
11113	16	0	1	1	1	2	0	1	0	0	8	0	43	33	66.66666667	84.84848485	5	0	0	0	0	0	0		1		2	0		1	0		0	1.857142857		1.333333333	3.6		3.8	0	1
10235	16	0	1	1	1	1	0	1	1	0	9	1	43	33	66.66666667	84.84848485	5	0	0	0			0		1		1	0		1	0		0	1.333333333		3	3.8		3.2	0	1
10643	16	0	1	1	0	1	0	1	0	0	3	1	43	33	66.66666667	84.84848485	5	0	1	0	1	0	0	1	1	2	3	0	0	1	0	0	0	1.214285714	3.8	1.933333333	2.6	3	3.2	1	1
11155	16	0	1	1	0	3	0	1	3	0	5	0	43	33	66.66666667	84.84848485	5	0	0	0	0	0	1	1	1	1	15	1	0	1	0	0	0	1.2	1	2.066666667	3.6	2.6	2.6	1	1
11041	16	0	1	1	1	3	0	1	3	0	10		43	33	66.66666667	84.84848485	5	0	0	0	0	0	1	1	1	3	1	1	1	0	1	0	0	1.933333333	1.8	3.666666667	3.4	3	2.8	1	1
11077	16	0	1	1	0	3	0	1	1	1	4	1	43	33	66.66666667	84.84848485	5	1	0	0			1	1	1	1	3	0	0	0	0	0	1	3	1.333333333	2.2	2.8	3.2	3.6	1	1
10117	18	0	1	1	0	2	0	1	1	1	1	0	27	24	100	95.83333333	4	0	1	0	1	0	0	1	0	1	1	0	0	0	0	0	0	2.733333333	3.266666667	1.2	3	3	3.4	1	1
10561	18	0	1	1	0	2	0	1	1	1	0.416666667	0	27	24	100	95.83333333	4	0	0	0	0	0	0	1	0	1	2	0	0	1	0	0	0	2.2	3.533333333	1.466666667	2.6	3.2	2.8	1	1
10938	18	0	1	1	1	3	0	1	1	1	0.333333333	0	27	24	100	95.83333333	4	0	0	0	0	0	0	0	1	2	3	0	0	1	1	1	1	2.666666667	1.6	2.6	2.2	2.6	3.2	1	1
11451	19	0	1	1	2	1	1	1	1	1	10		15	12	91.66666667	41.66666667	4	0	0	0	0	0	0					0			1			1.466666667			3.8			0	0
10614	19	0	1	1	2	1	0	1	1	1	2		15	12	91.66666667	41.66666667	4	0	0	0	0	0	1	1		3		0	1		R	0		1	2.066666667		3	3		1	0
10320	19	0	1	1	2	1	0	1	0	0	6		15	12	91.66666667	41.66666667	4	0	0	0	0	0	0	0		1		0	0		0	0		2.333333333	1.6		1.2	3.4		1	0
10807	19	0	1	1	1	1	0	1	1	0	5		15	12	91.66666667	41.66666667	4	0	0	0	0	0	1	1		2		0	0		0	0		2.466666667	1.733333333		2.8	2.8		1	0
10608	19	0	1	1	0	1	0	1	0	0	5		15	12	91.66666667	41.66666667	4	0	0	0	0	0	0	1		5		0	1		0	0		2.733333333	3.133333333		2.8	2.6		1	0
10007	19	0	2	1		3	0	1	1	0	3		15	12	91.66666667	41.66666667	4	0	0	0	0	0	0	0		1		0	0		1	0		1.666666667	1.4		3.2	3		1	0
10968	19	0	1	1	1	1	0	1	1	1	5		15	12	91.66666667	41.66666667	4	0	0	0	0	0	0	0		1		0	0		0	1		2	1.333333333		3.4	3		1	0
11236	19	0	1	1	2	1	0	1	1	1	2		15	12	91.66666667	41.66666667	4	0	1	0	1	0	1	1		1		0	0		1	1		1	1.133333333		3	3.6		1	0
10089	19	0	1	1	0	3	0	1	1	0	5	0	15	12	91.66666667	41.66666667	4	0	0	0	0	0	1	0	0	1	1	0	0	0	0	1	0	3.066666667	1	1.2	2.4	3.6	3	1	1
10436	19	0	2	1		3	0	1	1	0	0.25		15	12	91.66666667	41.66666667	4	0	0	1	0	1	1	1	1	1	1	0	0	1	1	1	0	1	1	3	3.8	3.4	4	1	1
10381	19	0	1	1	2	1	0	1	1	0	2		15	12	91.66666667	41.66666667	4	0	0	0	0	0	0	0	1	2	1	1	0	0	0	0	1	2.266666667	1.333333333	1.133333333	2.4	3.4	3.2	1	1
11136	19	0	1	1	0	1	0	1	1	1	4		15	12	91.66666667	41.66666667	4	0	1	0	1	0	0	1	1	2	1	0	1	0	0	1	1	1	1	1.133333333	3.6	3.2	3.2	1	1
10723	20	0	1	1	0	3	0	1	0	0	3		19	9	100	44.44444444	3	0	0	0	0	0	0	0		0		0	0		0	0		1	1.533333333		3.8	3		1	0
10746	20	0	1	1	1	3	0	1	1	1	3		19	9	100	44.44444444	3	0	0	0	0	0	1	1		2		0	1		0	1		1.2	1.466666667		3.6	3.2		1	0
11476	21	0	1	1	0	1	0	1	0	0	1.083333333	0	13	8	100	87.5	5	0	1	0	1	0	0	1	1	2	1	0	0	0	1	0	0	2.133333333	1.8	1	2.8	2.8	3.6	1	1
10264	21	0	1	1	0	3	0	1	1	0	6	1	13	8	100	87.5	5	0	0	0	0	0	0	1	0	1	1	0	0	0	0	0	1	2	1.6	1	3.6	3.4	3.2	1	1
10694	21	0	2	1		3	1	1	2	1	3		13	8	100	87.5	5	0	0	0	0	0	1	1	1	1	1	1	0	0	1	0	1	1.4	1.733333333	1.2	3.4	2.2	2.6	1	1
11467	21	0	1	1	1	3	0	1	0	0	5	0	13	8	100	87.5	5	0	1	0	1	0	0	1	1	5	5	0	0	1	1	0	1	2	3.133333333	3.6	3.6	3	3	1	1
10304	21	0	2	1		3	0	1	1	1	3		13	8	100	87.5	5	0	0	0	0	0	1	1	0	1	1	0	0	0	1	1	1	1.933333333	1.466666667	1.4	2	3.2	3.6	1	1
10254	25	0	1	1	0	1	0	1	1	0	2	0	26	20	90	90	4	0	0	0	0	0	0		1		1	1		0	0		0	1.8		1	2.2		3.6	0	1
10711	25	0	1	1	1	2	1	1	1	1	1		26	20	90	90	4	0	0	0	0	0	1	1		1		0	0		1	0		1.066666667	1.333333333		3.2	2.6		1	0
10981	25	0	1	1	1	1	0	1	0	0	4		26	20	90	90	4	0	0	0	0	0	0	1	1	1	5	0	0	1	0	0	0	1.8	1.8	1.4	3	3.4	2.6	1	1
10669	25	0	1	1	1	1	0	1	1	1	5	0	26	20	90	90	4	0	0	1	0	1	0	1	1	1	2	0	0	1	1	1	0	1	1.333333333	3	3.6	2.6	2.6	1	1
10457	25	0	1	1	2	3	0	1	1	1	5	1	26	20	90	90	4	0	0	1	0	1	0	1	1	2	1	0	1	0	0	0	1	1.533333333	1.466666667	1	3.2	3	3.6	1	1
10419	25	0	1	1	1	1	1	1	1	1	4	0	26	20	90	90	4	0	0	0	0	0	1	1	1	1	2	0	0	1	0	0	1	1	1.866666667	1.2	3	2.8	3	1	1
11017	31	0	1	1	1	3	0	1	1	1	7		25	18	77.77777778	94.44444444	4	0	0	0	0	0	1		1		1	0		0	0		1	2.266666667		3.266666667	2.4		3	0	1
10478	31	0	1	1	1	3	0	1	1	1	7		25	18	77.77777778	94.44444444	4	0	0	0	0	0	0	0	1	1	3	0	0	1	0	1	0	1.6	1.866666667	3.533333333	3.8	3	3	1	1
10455	31	0	1	1	0	3	0	1	1	1	3		25	18	77.77777778	94.44444444	4	0	0	0	0	0	1	1	1	2	3	0	1	1	0	0	1	1	1.133333333	1.333333333	3	3.6	3.2	1	1
10954	31	0	1	1	0	3	0	1	1	1	3	0	25	18	77.77777778	94.44444444	4	0	0	1	0	1	1	0	0	0	10	0	0	1	1	0	1	1	3.8	2.533333333	3	3.2	3.8	1	1
11002	32	0	1	1	1	1	0	1	2	1	3		31	28	57.14285714	78.57142857	4	0	0	0	0	0	1					0			0			1			3			0	0
10205	32	0	1	1	1	1	0	0	N	0	2		31	28	57.14285714	78.57142857	4	0	0	0	0	0		1	1	1	1		0	0	0	0	0	1	3.333333333	3.333333333	2.8	2.6	3.6	1	1
10518	32	0	1	1	1	1	0	1	3	0	5		31	28	57.14285714	78.57142857	4	1	0	1			1	1	0	4	1	1	1	0	0	0	0	1.8	2.4	1	3.4	3.8	3.2	1	1
10012	33	0	1	1	0	1	0	0	N	0	10		41	39	53.84615385	69.23076923	4	0	0	0	0	0									0			2.714285714			3			0	0
10682	33	0	1	1	1	3	0	1	1	1	5		41	39	53.84615385	69.23076923	4	0	0	0	0	0	0					1			0			1.333333333			3			0	0
10127	33	0	1	1	0	1	0	1	1	1	8	1	41	39	53.84615385	69.23076923	4	1	0	0			1		1		3	0		1	0		0	1.6		3.733333333	2.8		3.6	0	1
10278	33	0	1	1	2	3	0	1	1	1	15	0	41	39	53.84615385	69.23076923	4	1	0	0			1		1		1	1		0	1		1	1.266666667		1.2	2.6		2.6	0	1
11333	33	0	1	1	1	3	0	1	1	1	3	0	41	39	53.84615385	69.23076923	4	1	0	0			1		1		1	1		1	1		1	1.266666667		1.533333333	3		3.6	0	1
10303	33	0	1	1	0	1	0	1	0	0	1		41	39	53.84615385	69.23076923	4	0	0	0	0	0	0	1		2		0	1		0	0		2.933333333	2.666666667		3	3		1	0
10892	33	0	1	1	0	1	0	1	1	1	5		41	39	53.84615385	69.23076923	4	1	1	0			0	0		3		0	1		0	0		1.133333333	1.733333333		3.6	2.4		1	0
10261	33	0	1	1	0	1	0	1	1	1	6		41	39	53.84615385	69.23076923	4	0	1	0	1	0	1	1		2		0	1		0	0		2.666666667	1.466666667		4	3.6		1	0
10993	33	0	1	1	1	1	0	1	1	0	10		41	39	53.84615385	69.23076923	4	0	0	0	0	0	0	0		1		0	0		1	0		2.733333333	1.4		2.8	3.2		1	0
10615	33	0	1	1	1	3	0	1	1	1	5		41	39	53.84615385	69.23076923	4	0	0	0	0	0	0	0	1	1	1	0	0	0	0	1	0	1.533333333	1	1	3	3.2	3.6	1	1
10146	33	0	1	1	0	1	0	1	2	1	1		41	39	53.84615385	69.23076923	4	1	1	0			0	1	0	2	1	0	1	0	0	1	0	2.933333333	1.2	1.2	2.6	3.2	3.8	1	1
11224	33	0	1	1	1	1	0	1	0	0	22	0	41	39	53.84615385	69.23076923	4	0	1	1	1	1	0	1	0	1	1	0	1	0	1	1	0	2.333333333	2.666666667	2.933333333	3	3.8	4	1	1
10291	33	0	1	1	0	3	0	1	1	0	4	0	41	39	53.84615385	69.23076923	4	0	0	1	0	1	0	1	1	2	1	1	0	0	1	0	1	1.466666667	1.333333333	1.133333333	2.6	3.8	3	1	1
10072	33	0	1	1	2	1	0	1	1	0	13		41	39	53.84615385	69.23076923	4	0	0	0	0	0	0	1	1	1	2	0	0	1	1	0	1	2.4	1.4	2.133333333	3	2.8	3.8	1	1
10074	35	0	1	1	0	1	0	1	1	0	4		56	33	63.63636364	87.87878788	3	0	0	0	0	0	0					0			0			3.357142857			2.6			0	0
11281	35	0	1	1	1	3	0	1	1	1	4		56	33	63.63636364	87.87878788	3	0	0	0	0	0	0					0			0			1.266666667			3.4			0	0
10248	35	0	1	1	1	3	0	1	0	0	4	0	56	33	63.63636364	87.87878788	3	0	0	0	0	0	0		1		10	0		1	0		0	1.4		1.733333333	2.6		3.2	0	1
11075	35	0	1	1	0	3	0	1	1	1	10	0	56	33	63.63636364	87.87878788	3	1	0	0			1		1		1	0		0	1		0	1		2.066666667	3.4		3	0	1
10339	35	0	1	1	0	3	0	1	0	0	3	0	56	33	63.63636364	87.87878788	3	0	0	1			0		1		1	0		0	1		1	2.8		2.066666667	3.4		2.6	0	1
11227	35	0	1	1	1	3	0	1	1	1	13	0	56	33	63.63636364	87.87878788	3	0	0	0	0	0	1	1	1	1	1	1	0	0	0	0	0	1.866666667	1.4	1.333333333	3	2.6	3.6	1	1
10180	35	0	1	1	1	1	0	1	1	1	4	0	56	33	63.63636364	87.87878788	3	0	0	0	0	0	0	0	0	2	4	0	1	1	0	1	0	1.8	3.333333333	2.733333333	2.8	3	2.8	1	1
10236	35	0	1	1	1	1	0	1	1	0	22	0	56	33	63.63636364	87.87878788	3	0	1	0	1	0	1	1	1	2	1	0	1	0	0	0	1	1.2	2.181818182	1.6	2.8	3	3.4	1	1
10058	35	0	1	1	1	1	0	1	0	0	5	0	56	33	63.63636364	87.87878788	3	0	0	0	0	0	0	1	1	1	3	0	0	1	0	0	1	1	1.6	1.933333333	2.8	2.6	2.6	1	1
10134	35	0	1	1	0	3	0	1	5	0	4	1	56	33	63.63636364	87.87878788	3	0	0	0	0	0	0	0	0	10	7	0	0	1	0	0	1	2.8	2	1.6	3.4	3.2	3.4	1	1
10442	35	0	1	1	0	1	0	1	3	1	10	0	56	33	63.63636364	87.87878788	3	0	0	0	0	0	0	0	0	4	6	1	1	0	0	1	1	2.2	1.733333333	2.6	3.2	3.2	2.6	1	1
10842	35	0	1	1	1	1	0	1	1	0	8	0	56	33	63.63636364	87.87878788	3	1	0	1			1	0	0	2	4	0	0	1	0	1	1	2.8	1	1.933333333	2.2	2.8	3.4	1	1
11254	35	0	1	1	0	3	0	1	1	1	4	0	56	33	63.63636364	87.87878788	3	0	0	0	0	0	0	0	1	1	1	0	0	0	1	1	1	1.8	1.857142857	1.733333333	3.6	3.4	3.4	1	1
11332	36	0	2	1		3	0	1	1	0	1		40	38	92.10526316	94.73684211	2	0	0	0	0	0	1		1		1	0		0	1		1	1.4		2.8	3		3	0	1
10026	36	0	1	1	0	3	0	1	1	1	4	0	40	38	92.10526316	94.73684211	2	0	0	0	0	0	1		0		7	0		1	1		1	1.6		1.2	3.2		2.8	0	1
10195	36	0	1	1	1	3	0	1	3	1	3	0	40	38	92.10526316	94.73684211	2	0	0	0	0	0	1	1	1	3	1	1	1	0	1	0	0	2.066666667	1.866666667	1.666666667	2.6	3.4	3.6	1	1
11326	36	0	1	1	0	3	0	1	2	0	2	0	40	38	92.10526316	94.73684211	2	0	0	0	0	0	0	0	0	0	0	0	0	0	0	1	0	1.266666667	1	1.2	3.4	2.2	4	1	1
10292	36	0	1	1	2	3	0	1	1	0	5	0	40	38	92.10526316	94.73684211	2	0	0	0	0	0	0	0	1	1	2	0	0	1	0	1	0	1	1.666666667	2.333333333	3.8	2.8	2.8	1	1
10881	36	0	2	1		3	0	1	1	0	3		40	38	92.10526316	94.73684211	2	0	0	0	0	0	0	0	0	0	1	0	0	0	1	1	0	1.230769231	1	1.333333333	2.4	3.8	2.8	1	1
10945	36	0	1	1	2	3	0	1	1	0	10	1	40	38	92.10526316	94.73684211	2	0	1	1	1	1	1	1	1	2	7	0	0	1	1	1	0	1.4	2	2.2	2.8	3.2	2.4	1	1
11157	36	0	1	1	0	2	0	1	1	1	3	1	40	38	92.10526316	94.73684211	2	0	1	0	1	0	0	0	1	4	1	0	0	0	1	0	1	1.4	1.533333333	1.2	3	2.8	2.4	1	1
11025	36	0	1	1	1	3	0	1	1	1	2	0	40	38	92.10526316	94.73684211	2	0	0	0	0	0	1	1	1	1	1	0	0	0	1	0	1	2.133333333	1.933333333	1.533333333	3.6	3.4	3.2	1	1
10294	36	0	1	1	1	2	0	1	1	1	4	1	40	38	92.10526316	94.73684211	2	1	1	1			1	1	1	1	1	0	0	1	1	0	1	1.866666667	1.466666667	1.8	2.8	3	3	1	1
10551	36	0	1	1	1	3	0	1	1	0	8	1	40	38	92.10526316	94.73684211	2	0	0	0	0	0	0	1	0	1	1	0	1	0	0	1	1	1.533333333	2.066666667	1.8	3	3.4	3.4	1	1
11382	36	0	2	1		3	0	1	1	1	10		40	38	92.10526316	94.73684211	2	0	0	0	0	0	1	1	0	1	1	0	0	0	1	1	1	1	1.8	1.6	3.4	2.2	2.6	1	1
10548	36	0	1	1	1	1	0	1	1	0	2	0	40	38	92.10526316	94.73684211	2	0	0	0	0	0	1	0	1	1	1	0	0	0	1	1	1	1.533333333	1.333333333	1.466666667	3	3	3.6	1	1
11107	36	0	2	1		1	1	1	1	1	5		40	38	92.10526316	94.73684211	2	0	0	0	0	0	1	1	1	1	1	0	0	0	1	1	1	1.666666667	1.533333333	1.4	3	3	2.8	1	1
10224	36	0	1	1	2	3	1	1	1	1	4	1	40	38	92.10526316	94.73684211	2	0	1	1	1	1	1	1	0	3	1	0	1	0	1	1	1	1.6	2.466666667	2.733333333	3.6	4	3.2	1	1
10869	38	0	1	1	1	2	0	1	1	1	4		23	11	45.45454546	54.54545455	5	1	0	0			1					0			1			2.666666667			3.4			0	0
10850	38	0	1	1	2	1	0	1	1	1	8		23	11	45.45454546	54.54545455	5	0	1	0	1	0	1	1		10		0	1		0	1		1	2.466666667		2.8	3.4		1	0
11116	41	0	1	1	2	3	0	1	1	1	0.416666667	0	20	20	65	75	5	0	1	0	1	0	0	1	1	7	3	0	1	0	1	0	0	3.6	2.8	2.666666667	3.2	2.8	3	1	1
10376	47	0	1	1	0	1	0	1	0	0	11	0	45	35	80	88.57142857	5	0	0	0	0	0	0		1		1	0		0	0		0	3.266666667		2.466666667	3		3.4	0	1
10509	47	0	2	1		1	0	1	1	0	6		45	35	80	88.57142857	5	0	0	0	0	0	1		1		1	0		0	0		0	4		1.666666667	3		2.6	0	1
11058	47	0	1	1	1	2	0	1	1	0	6	0	45	35	80	88.57142857	5	0	0	1	0	1	0		1		3	0		1	1		1	2.866666667		2	3.4		3.4	0	1
10799	47	0	2	1		2	0	0	N	0	15		45	35	80	88.57142857	5	0	0	0	0	0		0		1			0		0	0		3.066666667	1.4		3	3.2		1	0
10765	47	0	1	1	1	1	0	1	1	0	10		45	35	80	88.57142857	5	0	0	0	0	0	0	0		1		0	0		1	0		1.933333333	1.2		3	4		1	0
10632	47	0	2	1		3	0	1	1	1	2		45	35	80	88.57142857	5	0	0	0	0	0	1	1		1		0	0		1	1		2.133333333	1.454545455		3.2	2.6		1	0
10333	47	0	1	1	2	3	0	1	1	1	10		45	35	80	88.57142857	5	1	0	0			1	0	1	1	1	0	0	0	0	0	0	1.6	1	1.333333333	3.2	3.8	3.2	1	1
10915	47	0	1	1	1	1	0	1	3	0	10	0	45	35	80	88.57142857	5	0	0	0	0	0	1	1	1	1	2	0	0	1	0	0	0	3.2	1	1.6	2.4	2.8	2.8	1	1
10450	47	0	2	1		3	0	1	1	1	0.333333333		45	35	80	88.57142857	5	0	0	1	0	1	0	1	0	1	2	0	0	1	1	0	0	1.666666667	1.666666667	2.8	2.8	3.2	3.4	1	1
11278	47	0	1	1	1	3	0	1	1	0	8		45	35	80	88.57142857	5	1	0	0			1	1	0	5	0	0	1	0	0	1	0	2.533333333	1.933333333	1.733333333	2.6	3	2.6	1	1
11423	47	0	1	1	0	2	0	1	1	0	5	1	45	35	80	88.57142857	5	0	0	0	0	0	0	1	1	1	5	0	0	1	0	1	0	2.875	1.533333333	2.666666667	2.8	2.8	2.6	1	1
10671	47	0	1	1	1	3	0	1	3	0	10	0	45	35	80	88.57142857	5	0	0	0	0	0	0	1	1	1	2	1	0	0	0	0	1	1.2	1.6	2.733333333	3	4	3.8	1	1
10037	47	0	2	1		1	0	1	0	0	12		45	35	80	88.57142857	5	0	0	0	0	0	0	1	1	1	1	0	0	0	1	0	1	3.4	1.866666667	2.133333333	4	4	2.8	1	1
10131	47	0	2	1		3	0	1	1	1	2		45	35	80	88.57142857	5	0	0	0	0	0	1	0	1	1	1	0	0	0	1	0	1	3.307692308	2.733333333	1.933333333	3	3	3.2	1	1
10956	47	0	1	1	1	3	0	1	0	0	24	0	45	35	80	88.57142857	5	0	0	0	0	0	0	1	1	1	1	0	0	0	1	1	1	2.666666667	2.133333333	1.214285714	2.4	3	2.8	1	1
10182	48	0	1	1	0	1	0	1	0	0	5		43	35	71.42857143	88.57142857	4	0	0	0	0	0	0					0			0			4			2.8			0	0
11395	48	0	1	1	0	1	0	1	1	1	10		43	35	71.42857143	88.57142857	4	0	0	0	0	0	0					0			0			1			2.8			0	0
11101	48	0	1	1	1	1	0	1	0	0	3	0	43	35	71.42857143	88.57142857	4	0	0	0	0	0	0		0		3	0		0	0		0	3.4		2.8	2		3.2	0	1
10095	48	0	2	1		1	0	1	1	1	5		43	35	71.42857143	88.57142857	4	0	0	0	0	0	1		1		3	0		1	1		0	1		3.533333333	2.8		3.4	0	1
10423	48	0	1	1	1	1	0	0	N	0	5	0	43	35	71.42857143	88.57142857	4	0	0	0	0	0			1		1			0	0	0	0	3.2	2.066666667	1.2	2.8	3.8	4	1	1
10398	48	0	1	1	2	1	1	1	1	1	10		43	35	71.42857143	88.57142857	4	0	0	0	0	0	1	0	0	1	E	0	0	0	0	0	0	3	2.533333333	3.266666667	3	3.6	3.2	1	1
10545	48	0	1	1	1	1	0	1	1	1	3	0	43	35	71.42857143	88.57142857	4	0	0	0	0	0	0	1	1	4	4	0	1	1	0	0	0	1.2	2.666666667	2.4	2.8	2.6	3.2	1	1
10899	48	0	1	1	1	1	0	1	1	0	14	0	43	35	71.42857143	88.57142857	4	0	0	0	0	0	1	0	1	0	2	0	0	0	1	0	0	3	1	2.8	3	3.4	3.4	1	1
10955	48	0	1	1	0	2	0	1	1	1	2	0	43	35	71.42857143	88.57142857	4	0	1	1	1	1	1	1	1	10	1	0	1	0	1	0	0	1.2	2.266666667	3	2.8	2.2	3	1	1
11132	48	0	1	1	0	1	0	1	0	0	4	0	43	35	71.42857143	88.57142857	4	0	0	0	0	0	0	1	1	1	1	0	0	0	1	1	0	2.933333333	1.333333333	2.733333333	2.8	4	2.8	1	1
10487	48	0	1	1	1	1	1	1	1	1	5	1	43	35	71.42857143	88.57142857	4	0	0	0	0	0	1	1	1	1	1	0	0	0	1	1	0	3	1.428571429	2.066666667	3	3.2	2.8	1	1
11390	48	0	1	1	1	1	0	1	1	1	1	1	43	35	71.42857143	88.57142857	4	0	0	0	0	0	0	1	1	1	3	0	0	0	1	1	1	2	2.6	1.933333333	4	2.6	3.2	1	1
10483	48	0	2	1		1	1	1	1	0	7		43	35	71.42857143	88.57142857	4	0	0	0	0	0	1	1	1	1	1	0	0	0	1	1	1	1.8	1.6	1.769230769	3.4	3	3.333333333	1	1
10241	50	0	1	1	2	1	0	1	1	1	5	1	19	17	82.35294118	94.11764706	4	0	0	0	0	0	1	0	1	1	4	0	0	1	1	1	0	3.466666667	2.4	3.066666667	3	3	3.8	1	1
10115	50	0	2	1		1	1	1	1	1	3		19	17	82.35294118	94.11764706	4	1	0	1			1	0	1	1	2	0	0	0	1	0	1	2.6	2.333333333	3.4	2.8	3.2	2.8	1	1
10275	50	0	1	1	2	1	0	1	6	1	13	0	19	17	82.35294118	94.11764706	4	0	0	0	0	0	0	0	0	2	3	1	0	0	0	1	1	2.066666667	3.066666667	3.133333333	3	2.8	3.4	1	1
11381	50	0	1	1	2	3	0	0	N	0	5	1	19	17	82.35294118	94.11764706	4	0	0	0	0	0		1	1	1	2		0	0	1	1	1	1.6	2.4	2	2.4	3.6	2.4	1	1
10229	54	0	1	1	0	1	0	0	N	0	6		20	17	82.35294118	88.23529412	4	0	0	0	0	0									0			3			3			0	0
10512	54	0	2	1		3	0	1	1	1	3		20	17	82.35294118	88.23529412	4	0	0	0	0	0	0		1		1	0		1	1		1	1.4		1	3.2		2.8	0	1
10659	54	0	2	1		3	0	1	1	1	1		20	17	82.35294118	88.23529412	4	0	0	0	0	0	0	1		1		0	0		1	1		3	1		4	3		1	0
11194	54	0	1	1	0	3	0	1	0	0	3	0	20	17	82.35294118	88.23529412	4	1	0	0			0	1	0	1	1	0	0	1	0	0	0	2.266666667	1.933333333	1.933333333	2.8	3.2	2.8	1	1
11368	54	0	1	1	0	3	0	1	1	1	1	0	20	17	82.35294118	88.23529412	4	0	1	1	1	1	0	1	1	5	3	0	1	1	1	0	0	3	1.6	1.466666667	3	3.4	3.6	1	1
10860	54	0	1	1	0	3	0	0	N	0	4	1	20	17	82.35294118	88.23529412	4	0	0	0	0	0		0	0	1	1		0	0	0	1	0	2.8	1.333333333	1.4	3	4	3.4	1	1
10825	54	0	1	1	1	2	0	0	N	0	8	0	20	17	82.35294118	88.23529412	4	0	1	0	1	0		0	0	2	0		1	0	0	1	0	1.2	1	2.6	3.4	3.4	2.8	1	1
10826	54	0	1	1	0	2	0	1	1	1	9	0	20	17	82.35294118	88.23529412	4	1	0	0			1	0	1	1	3	0	0	0	0	1	1	1	3	1.266666667	2.8	3.2	3.6	1	1
10198	54	0	1	1	0	1	0	1	1	1	5	0	20	17	82.35294118	88.23529412	4	0	0	0	0	0	0	1	1	1	1	0	0	0	0	1	1	3	2.444444444	2.333333333	4	3.6	3.6	1	1
10003	54	0	1	1	2	3	0	1	1	0	5	0	20	17	82.35294118	88.23529412	4	0	0	1	0	1	0	0	1	2	3	0	0	1	0	1	1	2.6	2.466666667	2.4	4	3.2	3	1	1
10393	54	0	1	1	0	1	0	1	1	1	7	1	20	17	82.35294118	88.23529412	4	0	0	0	0	0	0	0	0	1	1	0	0	0	1	1	1	1.133333333	2	1.2	2.8	3.2	3	1	1
10271	55	0	1	1	1	2	0	1	1	1	3	0	10	9	55.55555556	88.88888889	3	0	0	1	0	1	1		1		1	0		0	1		1	2.266666667		2.6	3		3	0	1
11436	55	0	1	1	2	1	0	1	4	1	2	0	10	9	55.55555556	88.88888889	3	1	0	1			1		1		2	1		1	1		1	3.2		2.866666667	2.4		2.6	0	1
11438	55	0	2	1		3	0	1	1	1	11		10	9	55.55555556	88.88888889	3	1	0	1			1	1	1	1	1	0	0	0	1	0	1	2.266666667	2.357142857	2.2	4	3.2	4	1	1
10598	55	0	2	1		1	0	1	1	1	2		10	9	55.55555556	88.88888889	3	0	0	0	0	0	1	1	1	1	1	0	0	0	1	0	1	2.4	1.533333333	3.6	4	3	3.8	1	1
10941	55	0	2	1		1	0	1	1	1	8		10	9	55.55555556	88.88888889	3	0	1	1	1	1	1	1	1	1	2	0	0	1	1	0	1	2.733333333	2.533333333	3.4	2.8	2.8	2.8	1	1
10380	55	0	1	1	1	1	0	1	3	1	2	0	10	9	55.55555556	88.88888889	3	0	0	0	0	0	1	0	1	1	3	0	0	1	0	1	1	2.733333333	4	2.4	3.2	2.8	3	1	1
11134	55	0	2	1		3	1	1	1	1	0.666666667		10	9	55.55555556	88.88888889	3	0	0	0	0	0	1	1	0	1	1	0	0	0	1	1	1	2.733333333	1.333333333	3.066666667	3	3.6	2.6	1	1
10317	55	0	2	1		1	1	1	1	1	1		10	9	55.55555556	88.88888889	3	0	0	0	0	0	1	1	1	1	1	0	0	0	1	1	1	3.2	1.2	1.6	3	2.2	2.8	1	1
11248	57	0	1	1	2	1	0	1	1	0	6		35	27	70.37037037	92.59259259	5	1	0	0			1					0			1			2.533333333			2.8			0	0
10059	57	0	1	1	0	1	0	1	1	1	10	0	35	27	70.37037037	92.59259259	5	0	0	0	0	0	1		1		1	0		0	1		0	1		2.6	3.4		2.8	0	1
11243	57	0	1	1	2	2	0	0	N	0	3	0	35	27	70.37037037	92.59259259	5	0	0	0	0	0		1	1	1	1		0	0	0	0	0	1	1.333333333	2.5	3	3.4	3.6	1	1
10020	57	0	1	1	1	1	0	0	N	0	5	0	35	27	70.37037037	92.59259259	5	0	0	0	0	0		0	1	1	1		0	1	0	1	1	1.2	1.8	2	2.8	2.6	2.8	1	1
11046	57	0	1	1	1	3	1	1	0	0	4	1	35	27	70.37037037	92.59259259	5	1	0	0			0	0	1	1	1	0	0	0	1	1	1	2.733333333	1.2	1.4	3.4	4	2.6	1	1
11294	57	0	1	1	2	1	0	1	1	0	1	0	35	27	70.37037037	92.59259259	5	0	0	0	0	0	1	1	1	1	1	0	0	0	1	1	1	1.933333333	2.4	2.8	2.8	2.6	3.2	1	1
10449	58	0	1	1	2	1	0	1	1	1	13	1	13	12	83.33333333	100	5	0	0	0	0	0	1		0		1	0		0	1		1	2.4		2.466666667	3.6		3.8	0	1
10971	58	0	1	1	2	1	1	1	1	1	9	1	13	12	83.33333333	100	5	1	0	1			1		1		1	0		1	1		1	2.6		2.266666667	2.8		3.2	0	1
10519	58	0	2	1		1	0	1	1	1	1.166666667		13	12	83.33333333	100	5	0	0	0	0	0	1	1		1		0	0		0	1		2.666666667	3.066666667		2.8	2.6		1	0
10311	58	0	2	1		2	1	1	1	1	5		13	12	83.33333333	100	5	0	0	0	0	0	1	0		1		0	0		1	1		3.133333333	4		2.8	3		1	0
11429	58	0	1	1	0	3	0	1	1	0	9	0	13	12	83.33333333	100	5	0	0	0	0	0	0	1	0	1	1	0	0	0	1	0	0	1	1	2.933333333	2.8	2.6	3.4	1	1
10230	58	0	1	1	2	3	0	1	1	1	13	1	13	12	83.33333333	100	5	0	0	0	0	0	0	0	1	1	2	0	0	0	0	0	1	2.533333333	1.8	1.2	3	3	4	1	1
10895	58	0	1	1	2	3	0	0	N	0	10	0	13	12	83.33333333	100	5	0	0	0	0	0		0	0	1	1		0	0	1	1	1	1.6	1.538461539	1.2	2.8	3.2	3.4	1	1
10758	58	0	2	1		1	0	1	1	0	10		13	12	83.33333333	100	5	0	0	0	0	0	1	1	0	1	1	0	0	0	1	1	1	1.8	1.666666667	3.375	3.2	3.4	4	1	1
11284	58	0	2	1		2	0	1	2	1	2		13	12	83.33333333	100	5	0	0	0	0	0	1	1	0	1	1	0	0	0	1	1	1	2.933333333	2.533333333	3.466666667	4	2.8	4	1	1
11303	58	0	1	1	2	1	0	1	3	1	10	1	13	12	83.33333333	100	5	0	1	0	1	0	1	0	0	2	1	0	0	0	1	1	1	2.133333333	2.866666667	1.785714286	3.6	3.8	2.8	1	1
10619	58	0	2	1		3	0	1	1	1	0.5		13	12	83.33333333	100	5	1	0	0			0	1	0	1	4	0	0	1	1	1	1	1.4	1.866666667	2.2	2.8	3.8	3.6	1	1
10087	60	0	1	1	1	1	0	1	1	1	11	0	33	29	79.31034483	96.55172414	5	0	0	0	0	0	1		1		3	0		1	1		0	2.8		1.533333333	3		2.8	0	1
11042	60	0	1	1	0	1	0	1	1	0	8	0	33	29	79.31034483	96.55172414	5	0	0	0	0	0	1		0		4	0		1	1		1	1.533333333		1.2	2.8		3.6	0	1
10387	60	0	1	1	1	3	0	1	0	0	6	1	33	29	79.31034483	96.55172414	5	0	0	0	0	0	0	1	1	4	1	0	0	0	0	0	0	2.266666667	2.5	2.866666667	2.6	3.2	2.4	1	1
10253	60	0	1	1	1	3	0	1	1	0	18	1	33	29	79.31034483	96.55172414	5	0	0	0	0	0	1	0	0	1	2	0	0	0	1	0	0	1.2	2.2	3.4	3.4	2.8	3.6	1	1
11199	60	0	1	1	2	1	0	1	1	1	10	0	33	29	79.31034483	96.55172414	5	0	0	0	0	0	0	0	1	0	1	0	0	0	1	0	0	1.6	3	1.733333333	2.8	2.8	2.8	1	1
10250	60	0	1	1	0	3	0	1	1	1	8	1	33	29	79.31034483	96.55172414	5	1	1	1			1	0	1	1	1	0	0	0	1	0	1	2	1.2	2.066666667	2.6	2.6	2.8	1	1
10642	60	0	1	1	2	1	1	1	1	0	2	0	33	29	79.31034483	96.55172414	5	1	0	1			1	1	0	2	1	0	0	0	1	1	1	3.133333333	2.666666667	3.2	2.4	3.2	3.2	1	1
10886	2	0	1	2	0	1	0	1	1	0	4	0	20	20	100	95	5	0	1	1	1	1	1	1	1	5	3	1	1	1	0	0	0	2.466666667	2.8	4	3	4	3.2	1	1
10674	2	0	1	2	0	3	0	1	1	0	8	0	20	20	100	95	5	0	0	0	0	0	1	0	0	0	1	0	0	0	1	1	0	1.2	1	1.2	2.6	2.8	2.6	1	1
10764	2	0	1	2	2	1	1	1	1	1	2	1	20	20	100	95	5	0	0	0	0	0	0	0	1	0	1	0	0	0	1	1	0	1	3.6	3.666666667	4	4	3.4	1	1
10565	2	0	2	2		1	1	1	1	1	5		20	20	100	95	5	0	0	0	0	0	0	1	1	1	1	0	0	0	1	1	0	1.6	1.333333333	1.6	2.6	3.8	2.6	1	1
11489	2	0	1	2	1	3	0	1	2	1	6	0	20	20	100	95	5	0	1	0	1	0	1	1	1	1	5	1	0	0	0	0	1	1.4	1.6	3.307692308	3.6	2.4	3	1	1
11452	2	0	1	2	2	3	0	1	5	1	2	0	20	20	100	95	5	1	1	1			1	1	1	4	2	1	1	1	0	1	1	1.866666667	1.733333333	1.466666667	2.8	3	3.4	1	1
10323	2	0	1	2	2	2	0	1	1	1	8	0	20	20	100	95	5	0	1	0	1	0	0	1	1	2	1	0	0	0	1	1	1	1.4	3.4	3.4	2.6	3.2	3.6	1	1
10293	5	0	1	2	0	3	0	1	1	0	5		15	15	80	73.33333333	3	0	0	0	0	0	1					0			1			1.333333333			3.4			0	0
10484	5	0	2	2		1	1	1	1	0	8		15	15	80	73.33333333	3	1	0	0			0	1		2		1	1		1	0		1.466666667	1.733333333		3.4	3.2		1	0
11320	5	0	1	2	0	1	0	1	1	1	0.5	0	15	15	80	73.33333333	3	0	1	1	1	1	1	1	1	1	1	1	1	0	1	1	1	2.466666667	1.8	2.933333333	3.2	3.4	3.2	1	1
10819	6	0	1	2	1	1	0	1	2	1	7	0	18	15	100	100	3	0	0	0	0	0	0	1	0	4	0	0	1	0	1	0	0	3.333333333	3.266666667	2.4	2.8	3	2.6	1	1
10566	6	0	2	2		3	0	1	0	0	3		18	15	100	100	3	0	0	0	0	0	0	1	1	1	1	0	0	0	1	1	1	1	2.866666667	1.2	4	2.8	2.6	1	1
10939	7	0	1	2	1	1	0	1	1	0	3	0	22	18	83.33333333	88.88888889	4	0	0	0	0	0	1		0		3	0		1	1		0	1		1	4		3	0	1
10655	7	0	2	2		2	0	1	1	1	2		22	18	83.33333333	88.88888889	4	0	0	1	0	1	1		1		2	0		1	1		1	1		1.8	4		3.4	0	1
10501	7	0	1	2	1	3	0	1	1	1	2	0	22	18	83.33333333	88.88888889	4	0	0	0	0	0	0	0	1	2	1	0	0	0	1	0	0	2	1.2	1	4	3	3.2	1	1
11220	7	0	1	2	1	3	0	1	1	1	3	0	22	18	83.33333333	88.88888889	4	1	0	0			1	0	0	0	0	0	0	0	1	1	0	1.133333333	1.2	1	3.4	3.6	3.8	1	1
10403	7	0	1	2	2	1	0	1	1	0	6	0	22	18	83.33333333	88.88888889	4	1	0	0			1	1	1	3	3	1	1	1	0	0	1	1.733333333	2.666666667	3.4	3.6	2.2	3.6	1	1
10353	7	0	1	2	0	3	0	1	1	0	1.5	0	22	18	83.33333333	88.88888889	4	0	1	0	1	0	1	0	1	1	1	0	0	0	1	1	1	4	1.333333333	2.2	4	3.4	3.2	1	1
10716	7	0	1	2	2	3	0	1	3	1	3	0	22	18	83.33333333	88.88888889	4	0	1	1	1	1	0	1	1	4	3	0	1	1	1	1	1	1	2.2	2.8	4	3.2	2.8	1	1
10738	8	0	1	2	0	3	0	0	N	0	5		19	18	66.66666667	72.22222222	5	0	0	0	0	0		1		1			0		0	1		2.533333333	1.533333333		2.8	2.8		1	0
11409	9	0	1	2	2	1	1	1	1	1	1		36	31	83.87096774	77.41935484	3	1	0	0			1					0			1			1.4			4			0	0
10122	9	0	1	2	2	3	1	1	2	1	4	1	36	31	83.87096774	77.41935484	3	1	0	1			1		1		1	1		1	1		1	2.4		2.733333333	3		3	0	1
10691	9	0	1	2	2	1	0	1	1	0	2		36	31	83.87096774	77.41935484	3	1	1	0			1	1		2		1	0		1	0		3	1.733333333		4	3		1	0
11123	9	0	1	2	2	3	1	1	2	1	4		36	31	83.87096774	77.41935484	3	1	0	0			1	1		2		1	1		1	1		1.6	1.333333333		3.6	3		1	0
10209	9	0	1	2	2	3	0	1	1	1	3	0	36	31	83.87096774	77.41935484	3	0	0	0	0	0	0	0	1	3	2	0	1	1	1	0	0	1	2.133333333	1.2	4	3.6	3.6	1	1
11177	9	0	1	2	1	1	0	1	2	1	1	0	36	31	83.87096774	77.41935484	3	1	1	0			1	1	1	2	1	1	1	0	0	1	0	1.4	2	1.4	2.8	2.8	3.2	1	1
10916	9	0	1	2	2	1	0	1	2	1	3	1	36	31	83.87096774	77.41935484	3	0	0	0	0	0	0	0	0	2	3	0	0	1	0	1	0	1	2.666666667	2.4	4	3.6	3.4	1	1
10392	9	0	1	2	2	1	1	1	3	1	3	1	36	31	83.87096774	77.41935484	3	0	0	0	0	0	1	1	1	2	2	0	1	1	1	0	1	1	3.466666667	2.4	4	3	3.2	1	1
10555	9	0	1	2	0	3	0	0	N	0	4	0	36	31	83.87096774	77.41935484	3	1	0	0				0	1	1	1		0	0	0	1	1	3.733333333	2.133333333	2.8	3	2.6	3.8	1	1
10766	9	0	1	2	2	1	0	1	8	1	3	0	36	31	83.87096774	77.41935484	3	1	0	0			1	1	1	1	5	1	0	1	0	1	1	2	2.8	2.8	2.8	3	3.2	1	1
10063	9	0	1	2	2	3	0	1	3	1	3	0	36	31	83.87096774	77.41935484	3	1	1	1			1	1	1	2	1	1	0	1	1	1	1	1.4	1.4	1.533333333	2.8	2.8	3.2	1	1
10456	13	0	2	2		2	1	1	1	1	3		25	23	86.95652174	82.60869565	3	0	0	0	0	0	1					0			1			1			3.6			0	0
10979	14	0	1	2	0	3	0	1	1	1	2	0	27	14	78.57142857	92.85714286	3	0	0	0	0	0	1		1		4	0		0	0		0	1		3.066666667	3		3	0	1
11295	14	0	1	2	1	1	0	1	1	1	3		27	14	78.57142857	92.85714286	3	0	1	0	1	0	0	1	0	4	1	0	1	0	1	0	0	2.466666667	3.6	3.266666667	3.6	3	3	1	1
10579	14	0	1	2	2	1	0	1	2	0	3	0	27	14	78.57142857	92.85714286	3	0	1	0	1	0	1	1	0	2	1	0	0	0	0	1	0	1	2.466666667	1.533333333	3	3	2.6	1	1
10870	14	0	2	2		1	1	1	2	1	2		27	14	78.57142857	92.85714286	3	0	0	0	0	0	1	1	0	2	3	1	1	1	0	1	1	1	1.4	1.466666667	3	2.4	2.6	1	1
11282	14	0	1	2	1	3	0	1	1	1	3	0	27	14	78.57142857	92.85714286	3	0	0	0	0	0	1	0	1	1	1	0	0	0	1	1	1	1.266666667	1.533333333	1.2	3.6	3.6	3.4	1	1
11010	16	0	1	2	0	1	0	0	N	0	3		43	33	66.66666667	84.84848485	5	0	0	0	0	0									0			1.066666667			3			0	0
10692	16	0	1	2	2	1	0	1	0	0	3		43	33	66.66666667	84.84848485	5	0	0	0	0	0	0					0			0			1			2			0	0
10770	16	0	1	2	1	3	0	1	3	1	13		43	33	66.66666667	84.84848485	5	0	0	0	0	0	0					1			0			1			3.6			0	0
10148	16	0	1	2	2	1	0	1	2	1	15		43	33	66.66666667	84.84848485	5	0	0	0	0	0	0					1			1			1.466666667			3			0	0
10163	16	0	1	2	2	2	0	1	1	1	8		43	33	66.66666667	84.84848485	5	0	0	1	0	1	0		1		1	0		0	0		0	1.428571429		3	3.6		2.8	0	1
10262	16	0	1	2	1	1	1	1	2	1	7	1	43	33	66.66666667	84.84848485	5	0	0	0	0	0	1		1		2	0		1	0		0	3.533333333		1.2	3.6		3.4	0	1
10454	16	0	1	2	1	1	0	1	5	0	4	0	43	33	66.66666667	84.84848485	5	0	0	1	0	1	1		1		2	0		1	1		0	1.666666667		1.533333333	2.6		3.2	0	1
11051	16	0	2	2		1	0	1	1	1	20		43	33	66.66666667	84.84848485	5	0	0	0	0	0	1		1		1	0		0	1		1	1		1.133333333	3.4		3.6	0	1
11238	16	0	2	2		1	0	1	0	0	3		43	33	66.66666667	84.84848485	5	0	0	0	0	0	0	1		1		0	0		0	0		1.2	1.133333333		3	3.8		1	0
10068	16	0	2	2		3	0	1	1	1	10		43	33	66.66666667	84.84848485	5	0	0	0	0	0	1	1		1		0	0		1	0		2.066666667	1.133333333		3	2.8		1	0
11219	16	0	1	2	2	1	0	1	1	1	10	1	43	33	66.66666667	84.84848485	5	0	0	1	0	1	1	1	1	1	1	0	0	0	0	0	0	2.357142857	1.2	1.266666667	3	3.2	2.8	1	1
10406	16	0	1	2	0	1	0	1	0	0	10	1	43	33	66.66666667	84.84848485	5	0	0	0	0	0	0	1	1	1	5	0	0	1	0	0	0	2.733333333	1.8	2.733333333	3	3	3.8	1	1
10683	16	0	1	2	2	1	1	1	1	0	7	1	43	33	66.66666667	84.84848485	5	0	0	0			1	1	1	1	1	0	0	1	0	0	0	1.4	1	3.133333333	3	3	2.2	1	1
10580	16	0	1	2	2	1	0	1	1	0	5	1	43	33	66.66666667	84.84848485	5	0	0	0	0	0	1	0	0	1	1	0	0	0	1	0	0	2.266666667	1	1.533333333	4	3.6	3.2	1	1
10684	16	0	1	2	1	1	1	1	1	1	20	0	43	33	66.66666667	84.84848485	5	0	0	0	0	0	0	1	1	1	1	0	0	0	1	0	0	1.066666667	1.333333333	1	3.6	3	3.4	1	1
10796	16	0	1	2	2	1	0	1	1	1	15	1	43	33	66.66666667	84.84848485	5	0	1	0	1	0	1	1	1	2	2	1	1	1	1	0	0	1.933333333	1.8	3.333333333	2.6	2.8	3	1	1
11292	16	0	1	2	1	1	0	1	1	1	1	0	43	33	66.66666667	84.84848485	5	0	0	0	0	0	0	1	0	1	E	0	0	0	0	1	0	3.2	1.733333333	2.866666667	3	3.4	3.8	1	1
10817	16	0	1	2	2	2	0	1	2	1	10	1	43	33	66.66666667	84.84848485	5	1	0	0			1	1	1	1	2	1	0	1	0	1	0	1.466666667	1.133333333	3.466666667	3	3.2	3.6	1	1
10036	16	0	1	2	1	1	0	1	2	1	15	0	43	33	66.66666667	84.84848485	5	0	0	0	0	0	1	1	1	1	1	0	0	1	1	0	1	3.933333333	1	2	4	3.4	2.8	1	1
11065	16	0	1	2	2	1	0	1	3	0	4		43	33	66.66666667	84.84848485	5	1	0	0			1	1	1	1	1	0	0	0	1	1	1	3.6	1.8	1.533333333	2.6	3.6	3.2	1	1
10855	16	0	1	2	1	1	0	1	1	1	5	1	43	33	66.66666667	84.84848485	5	1	1	1			1	1	0	2	2	0	1	0	1	1	1	1.8	1.2	2.266666667	3	3	2.4	1	1
10475	16	0	1	2	1	3	0	1	1	0	5	0	43	33	66.66666667	84.84848485	5	0	0	0	0	0	0	1	1	4	1	0	1	0	1	1	1	1.214285714	3.333333333	1.533333333	3.6	3	2.6	1	1
11443	20	0	1	2	2	3	0	1	0	0	13		19	9	100	44.44444444	3	0	0	0	0	0	0	0		1		0	0		0	1		2	1.4		3.8	4		1	0
10245	20	0	1	2	1	2	1	1	1	0	7	1	19	9	100	44.44444444	3	1	0	0			1	1	1	1	1	1	0	0	1	0	0	2.2	2.2	2.8	2.6	2.6	2.6	1	1
10462	21	0	1	2	0	3	0	1	2	1	5		13	8	100	87.5	5	0	1	0	1	0	1	1		1		1	0		0	0		3.2	1.333333333		3.2	3.6		1	0
10400	21	0	1	2	1	3	0	1	1	1	3	0	13	8	100	87.5	5	1	0	0			1	0	0	1	1	0	0	0	1	0	0	2.2	1.4	1.6	3.6	2.8	2.6	1	1
10341	21	0	1	2	2	1	1	1	1	1	2	1	13	8	100	87.5	5	1	1	1			1	1	1	6	5	0	1	1	1	0	1	2.2	2.133333333	2.733333333	3.4	3	3.6	1	1
10429	25	0	1	2	1	1	0	1	1	0	8		26	20	90	90	4	0	0	0	0	0	1		1		1	1		0	0		0	2.266666667		1	2.8		3.4	0	1
10914	25	0	1	2	2	3	0	1	1	0	15		26	20	90	90	4	0	1	0	1	0	1	1		1		0	0		0	1		2.133333333	1		3	3.8		1	0
10900	25	0	1	2	2	1	1	1	1	0	4	0	26	20	90	90	4	0	0	0	0	0	1	1	1	1	2	1	0	1	0	1	0	2.133333333	1.4	1.466666667	3	4	2.8	1	1
11364	25	0	1	2	0	1	0	1	10	1	5	0	26	20	90	90	4	0	0	0	0	0	1	0	1		55	1	0	1	0	1	0	4	2.066666667	2.933333333	3	3.8	3.8	1	1
11031	25	0	1	2	1	1	0	1	1	1	7	0	26	20	90	90	4	0	0	0	0	0	0	1	1	1	2	0	0	1	1	1	0	1	1.066666667	1.2	3.8	3.2	3.2	1	1
10553	31	0	1	2	1	3	0	1	1	1	13		25	18	77.77777778	94.44444444	4	0	0	0	0	0	1					0			1			3.8			4			0	0
10534	31	0	1	2	2	1	0	1	1	0	5	0	25	18	77.77777778	94.44444444	4	0	0	0	0	0	1	1	0	6	1	1	1	0	0	0	1	2.733333333	3.4	2.4	2.2	4	3	1	1
10041	31	0	1	2	1	1	0	1	1	1	5		25	18	77.77777778	94.44444444	4	0	0	0	0	0	0	1	0	1	5	0	0	1	0	0	1	1.666666667	1.733333333	2.666666667	3.8	3	3	1	1
10266	31	0	1	2	2	1	0	1	1	1	1	0	25	18	77.77777778	94.44444444	4	0	0	0	0	0	0	1	0	1	1	0	0	0	1	1	1	2	3.066666667	3	4	2.8	2.6	1	1
10220	31	0	1	2	1	1	0	1	1	1	13	0	25	18	77.77777778	94.44444444	4	0	0	0	0	0	1	0	0	4	2	0	1	1	1	1	1	1	1.933333333	1.333333333	3	3	2.8	1	1
11479	32	0	1	2	1	1	0	1	1	0	2		31	28	57.14285714	78.57142857	4	0	0	0	0	0	0					0			0			2.533333333			3			0	0
10525	32	0	1	2	0	2	0	1	1	1	5		31	28	57.14285714	78.57142857	4	1	0	0			1					0			0			2.333333333			2			0	0
10630	32	0	1	2	2	1	1	1	1	1	10	0	31	28	57.14285714	78.57142857	4	0	0	0	0	0	1		1		1	0		0	0		0	2.5		1.933333333	3.8		4	0	1
10141	32	0	1	2	2	1	1	1	1	1	13	0	31	28	57.14285714	78.57142857	4	0	0	0	0	0	1		1		12	0		1	0		0	1.866666667		3.2	3.6		2.4	0	1
10444	32	0	1	2	1	3	0	1	1	1	3	1	31	28	57.14285714	78.57142857	4	0	0	0	0	0	0		0		1	0		0	1		0	1.2		1.533333333	3.2		4	0	1
10152	32	0	1	2	1	1	0	1	1	1	4	0	31	28	57.14285714	78.57142857	4	0	0	0	0	0	1		1		1	0		0	0		1	1.4		1.133333333	3		3.4	0	1
10882	32	0	1	2	2	1	1	1	0	0	3	0	31	28	57.14285714	78.57142857	4	0	0	0	0	0	0	1	1	1	3	0	0	0	1	0	0	1.2	1.333333333	2.533333333	3.8	3.4	3	1	1
10231	32	0	1	2	2	1	0	1	3	1	4	0	31	28	57.14285714	78.57142857	4	0	0	0	0	0	1	1	0	2	0	1	1	0	1	1	0	2.933333333	1.4	2	3.6	3.4	2.6	1	1
10157	32	0	1	2	1	3	0	1	1	1	7	0	31	28	57.14285714	78.57142857	4	0	0	0	0	0	0	1	1	1	1	0	0	0	1	0	1	1.666666667	2.2	1.866666667	3.8	2.8	2.6	1	1
10086	32	0	1	2	2	1	1	1	2	1	5		31	28	57.14285714	78.57142857	4	0	0	1	0	1	1	1	1	1	1	0	0	0	1	0	1	1	1.6	1	3	2.6	3.4	1	1
10181	32	0	1	2	2	1	1	1	1	1	10	0	31	28	57.14285714	78.57142857	4	0	0	0	0	0	1	1	1	2	1	0	1	0	1	1	1	1.6	1.266666667	1.333333333	4	2.8	2.8	1	1
11360	33	0	1	2	1	1	0	1	1	0	5		41	39	53.84615385	69.23076923	4	0	0	0	0	0	1					0			0			3.466666667			2.8			0	0
10839	33	0	1	2	1	1	0	1	1	0	0.25	0	41	39	53.84615385	69.23076923	4	0	0	0	0	0	0		1		2	0		1	0		0	1.8		1.8	4		3.4	0	1
11342	33	0	1	2	1	3	0	1	1	1	8	1	41	39	53.84615385	69.23076923	4	0	0	0	0	0	0		0		1	0		0	1		0	1		1	3.4		3.6	0	1
10480	33	0	1	2	1	1	1	1	1	1	5	0	41	39	53.84615385	69.23076923	4	0	0	0	0	0	1		1		1	0		0	1		0	1.8		1.2	3.2		2.8	0	1
10474	33	0	1	2	1	1	0	1	2	1	10	0	41	39	53.84615385	69.23076923	4	0	0	0	0	0	0		0		0	1		0	0		1	3.2		1.8	2.4		2.8	0	1
10876	33	0	1	2	1	3	0	1	1	0	2	0	41	39	53.84615385	69.23076923	4	0	0	0	0	0	0		1		1	0		0	1		1	1.066666667		1.2	3.4		2.6	0	1
11488	33	0	1	2	1	1	1	1	1	1	5	1	41	39	53.84615385	69.23076923	4	0	0	0	0	0	1	1	1	5	3	0	1	1	1	0	0	1.2	2.333333333	1.666666667	3.8	2.8	2.8	1	1
10516	33	0	1	2	1	3	1	1	1	1	10	0	41	39	53.84615385	69.23076923	4	0	0	0	0	0	1	1	1	1	1	1	0	0	1	1	1	3.266666667	1.866666667	1.2	2.8	3.4	3	1	1
11133	35	0	1	2	1	1	0	1	1	1	6		56	33	63.63636364	87.87878788	3	1	0	0			0					0			1			1.066666667			3.4			0	0
10843	35	0	1	2	1	3	0	1	1	1	5	1	56	33	63.63636364	87.87878788	3	0	0	0	0	0	1		0		2	0		0	0		0	1		1.333333333	2.8		3.8	0	1
10721	35	0	1	2	1	1	0	1	0	0	5	1	56	33	63.63636364	87.87878788	3	0	0	0	0	0	0		1		3	0		1	0		0	1.333333333		1.666666667	2.8		2.4	0	1
10191	35	0	1	2	1	1	0	1	1	1	6	0	56	33	63.63636364	87.87878788	3	0	0	0	0	0	0		0		0	0		0	1		0	1.5		2.6	3		3	0	1
11149	35	0	1	2	1	1	0	1	1	1	4	0	56	33	63.63636364	87.87878788	3	0	0	0	0	0	0	1	1	7	15	0	1	1	0	0	0	1	1.733333333	2.4	3	2.8	2.2	1	1
10633	35	0	1	2	2	1	0	1	1	1	4	1	56	33	63.63636364	87.87878788	3	0	0	0	0	0	0	1	0	1	1	0	0	0	1	0	0	2	2.4	2.066666667	3.2	2.8	2.6	1	1
10650	35	0	1	2	1	3	0	1	3	0	3	0	56	33	63.63636364	87.87878788	3	1	0	0			0	0	0	1	2	0	0	0	0	1	0	3	1.2	2.6	3.4	2.6	3.4	1	1
10537	35	0	1	2	1	2	0	1	5	1	8	1	56	33	63.63636364	87.87878788	3	0	0	0	0	0	1	1	0	1	4	1	0	0	0	1	0	2.733333333	3.133333333	2.333333333	2.8	2.6	3	1	1
10175	35	0	1	2	2	1	0	1	1	0	5	0	56	33	63.63636364	87.87878788	3	0	0	0	0	0	0	0	0	2	2	0	0	0	0	1	1	1.266666667	1.533333333	1.533333333	2.8	3	2.6	1	1
10868	35	0	1	2	1	3	0	1	0	0	5	1	56	33	63.63636364	87.87878788	3	0	0	0	0	0	0	1	1	2	2	0	0	1	0	1	1	1.2	2.066666667	2.6	2.6	3	2.6	1	1
10126	35	0	1	2	2	1	0	1	1	1	4	1	56	33	63.63636364	87.87878788	3	0	1	1	1	1	1	1	0	2	2	0	0	1	0	1	1	1.4	2.8	2.533333333	2.8	2.6	2.6	1	1
10214	36	0	1	2	0	1	0	1	1	1	7		40	38	92.10526316	94.73684211	2	1	0	0			0					0			1			3.8			3.6			0	0
11380	36	0	1	2	0		0	1	10	1	7		40	38	92.10526316	94.73684211	2	0	0	0			1					1			1			1.533333333			2.4			0	0
11235	36	0	1	2	0	3	0	1	2	0	3	0	40	38	92.10526316	94.73684211	2	0	1	1	1	1	0	0	0	3	1	0	1	0	0	0	0	1.333333333	1.866666667	1.533333333	3	3.2	3.6	1	1
10673	36	0	1	2	0	3	1	1	1	1	15	0	40	38	92.10526316	94.73684211	2	0	0	0	0	0	1	1	0	5	1	0	1	0	1	0	1	1.2	2	1.8	3	3.4	3.4	1	1
11477	36	0	2	2		3	1	1	0	0	1		40	38	92.10526316	94.73684211	2	0	0	0	0	0	0	1	1	1	1	0	0	0	0	1	1	1.6	2.266666667	1.533333333	2.4	2.8	3	1	1
10532	36	0	1	2	1	3	0	1	1	0	5	0	40	38	92.10526316	94.73684211	2	0	1	0	1	0	0	1	0	2	5	0	0	0	1	1	1	1.4	1.933333333	2.866666667	2.6	2.6	2.6	1	1
10499	36	0	1	2	0	3	0	1	1	0	0.333333333	0	40	38	92.10526316	94.73684211	2	0	0	0	0	0	0	0	1	1	1	0	0	0	1	1	1	1.2	1.066666667	1.6	3.8	3.6	4	1	1
11150	36	0	2	2		1	1	1	1	0	2		40	38	92.10526316	94.73684211	2	0	0	0	0	0	0	1	1	1	1	0	0	0	1	1	1	3.2	3.266666667	2.666666667	2.2	2.6	3	1	1
10622	36	0	1	2	0	1	0	1	1	1	4	0	40	38	92.10526316	94.73684211	2	1	0	0			1	1	1	1	1	0	0	0	1	1	1	1.533333333	1.4	1.4	3.2	2.6	3.2	1	1
10075	36	0	1	2	2	3	0	1	2	1	3	0	40	38	92.10526316	94.73684211	2	0	1	1	1	1	1	1	1	1	2	1	0	0	1	1	1	1	1.466666667	1.2	2.6	3.2	3	1	1
11221	36	0	1	2	2	2	0	1	1	0	3	0	40	38	92.10526316	94.73684211	2	1	0	1			1	1	0	1	1	1	1	0	1	1	1	2	3.4	3.133333333	3.2	3.4	4	1	1
11165	38	0	1	2	1	1	0	1	0	0	8		23	11	45.45454546	54.54545455	5	0	0	0	0	0	0					0			0			1.4			2.8			0	0
10948	38	0	1	2	1	3	0	1	1	1	7	0	23	11	45.45454546	54.54545455	5	0	0	0	0	0	0		0		1	0		0	1		1	2.6		1.4	3.2		2.8	0	1
10150	38	0	1	2	2	1	1	1	1	1	8	1	23	11	45.45454546	54.54545455	5	0	0	0	0	0	1	1	1	1	2	0	0	1	0	1	1	1.333333333	2.266666667	3.333333333	2.8	3	3.2	1	1
10617	41	0	1	2	1	1	0	1	1	1	5		20	20	65	75	5	0	0	0	0	0	0					0			0			1			2.8			0	0
10648	41	0	1	2	1	1	0	1	1	1	5	0	20	20	65	75	5	0	0	1	0	1	0		1		5	0		1	0		0	1		2.133333333	2.8		3.4	0	1
11377	41	0	1	2	1	1	0	1	0	0	5	0	20	20	65	75	5	0	0	1	0	1	0		0		4	0		1	0		1	1		1.333333333	2.8		3.2	0	1
11401	41	0	1	2	1	1	0	1	1	1	0.5	0	20	20	65	75	5	0	0	0	0	0	0	1	1	3	1	0	1	0	1	1	0	1.6	1.266666667	2.666666667	2.8	3	3	1	1
10517	41	0	1	2	1	1	0	0	N	0	5	0	20	20	65	75	5	0	0	1	0	1		1	1	1	4		0	1	0	0	1	1	2.733333333	2.4	2.8	3.2	2.6	1	1
11393	47	0	1	2	1	1	0	1	0	0	18		45	35	80	88.57142857	5	0	0	0	0	0	0					0			0			3.466666667			3.2			0	0
11078	47	0	1	2	2	1	0	1	1	1	10	0	45	35	80	88.57142857	5	0	0	0	0	0	0		1		1	0		0	1		0	1.466666667		2.666666667	3.4		3.4	0	1
10668	47	0	1	2	2	1	0	1	0	0	6	0	45	35	80	88.57142857	5	0	0	0	0	0	0		0		1	0		0	0		1	3		3	2.8		2.6	0	1
10529	47	0	1	2	2	1	1	1	5	1	10	0	45	35	80	88.57142857	5	1	0	0			1		1		4	1		1	0		1	2.933333333		1.8	3.4		3.6	0	1
10142	47	0	1	2	2	2	0	1	1	1	3	0	45	35	80	88.57142857	5	0	0	0	0	0	1		1		1	0		0	1		1	2		2.2	3		3.8	0	1
10763	47	0	1	2	1	1	0	1	1	1	6	0	45	35	80	88.57142857	5	0	0	1	0	1	1	1	1	1	1	0	0	0	0	0	0	1.8	2.533333333	2.933333333	3	2.8	3	1	1
10629	47	0	1	2	1	3	0	1	3	1	12	0	45	35	80	88.57142857	5	0	0	0	0	0	0	0	1	0	1	0	0	0	1	0	0	2.333333333	2.333333333	2.933333333	3.8	3.4	3.6	1	1
10611	47	0	1	2	2	1	0	1	50	0	5	0	45	35	80	88.57142857	5	0	0	1	0	1	1	1	1	2	2	0	0	1	0	1	0	2.8	1.866666667	3.3	3.4	2.8	2.6	1	1
10258	47	0	1	2	1	3	1	1	1	1	10	1	45	35	80	88.57142857	5	0	0	0	0	0	1	1	1	1	1	0	0	0	1	1	0	1.466666667	3.75	1.8	3.2	3	3.6	1	1
10488	47	0	1	2	1	1	0	1	1	1	6	0	45	35	80	88.57142857	5	0	0	1	0	1	0	1	0	2	1	0	1	0	1	1	0	3.466666667	1	2.933333333	4	3	3.4	1	1
10808	47	0	1	2	2	1	0	1	0	0	8	0	45	35	80	88.57142857	5	0	0	0	0	0	0	1	1	1	2	0	0	1	1	1	0	2.733333333	1	2.533333333	2.8	3	3.4	1	1
11267	47	0	1	2	1	1	0	1	1	0	13	0	45	35	80	88.57142857	5	0	0	0	0	0	0	1	1	1	1	0	0	0	0	0	1	1.583333333	1.214285714	1.466666667	2.2	2.6	3.4	1	1
10193	47	0	1	2	1	3	0	1	1	0	7	1	45	35	80	88.57142857	5	0	0	0	0	0	1	1	1	1	4	0	0	0	1	0	1	2	1.333333333	2.733333333	1.2	4	4	1	1
10052	47	0	2	2		1	0	1	1	1	10		45	35	80	88.57142857	5	0	0	0	0	0	0	0	0	1	1	0	0	0	1	1	1	2.466666667	2.8	2.076923077	2.6	3.2	3.2	1	1
11056	48	0	1	2	1	1	0	1	1	1	5	0	43	35	71.42857143	88.57142857	4	0	0	0	0	0	1		0		1	0		0	0		0	1		2.933333333	2.8		3.2	0	1
11090	48	0	1	2	2	1	1	1	1	1	13	1	43	35	71.42857143	88.57142857	4	0	0	0	0	0	1		1		1	0		0	1		0	3		2.933333333	3.2		3.2	0	1
11386	48	0	1	2	0	1	0	1	1	1	3	0	43	35	71.42857143	88.57142857	4	0	0	1	0	1	1		1		1	0		0	1		0	1		2.866666667	3.6		3.4	0	1
11434	48	0	2	2		1	0	1	0	0	8		43	35	71.42857143	88.57142857	4	0	0	0	0	0	0	1	1	1	1	0	0	0	0	0	0	3.666666667	1.533333333	3.133333333	2.8	3.4	3	1	1
11053	48	0	1	2	1	1	0	1	1	1	4	0	43	35	71.42857143	88.57142857	4	1	0	0			0	0	0	1	1	0	0	0	1	0	0	1.4	1	2.733333333	3.4	2.8	3.2	1	1
10890	48	0	1	2	1	1	0	1	1	1	5		43	35	71.42857143	88.57142857	4	0	0	0	0	0	1	1	0	1	0	0	0	0	0	1	0	1	1	2.555555556	2.8	3.4	3	1	1
10467	48	0	1	2	1	1	0	1	0	0	5	0	43	35	71.42857143	88.57142857	4	0	0	1	0	1	0	1	1	1	2	0	0	1	0	1	0	1	2.6	3.066666667	2.8	3.4	3	1	1
10030	48	0	1	2	1	1	0	1	1	1	5	0	43	35	71.42857143	88.57142857	4	1	0	0			0	0	1	1	3	0	0	1	1	R	1	3	3.285714286	3	2.8	4	3	1	1
10636	48	0	1	2	0	2	0	1	1	0	3	1	43	35	71.42857143	88.57142857	4	0	0	0	0	0	0	1	1	2	5	0	1	1	0	0	1	1.866666667	2.6	3.8	4	4	2.8	1	1
10413	48	0	1	2	2	3	0	1	1	0	5	1	43	35	71.42857143	88.57142857	4	0	0	0	0	0	1	1	1	3	2	0	1	1	1	1	1	2	2	2.066666667	3.4	2.4	3	1	1
11392	50	0	1	2	2	1	0	1	1	0	10	0	19	17	82.35294118	94.11764706	4	0	1	0	1	0	1	1	0	3	0	0	1	0	0	0	0	2.4	2.133333333	1.8	3.4	4	2.8	1	1
10781	50	0	1	2	2	1	0	1	1	1	17	0	19	17	82.35294118	94.11764706	4	0	0	0	0	0	0	1	1	1	1	0	0	0	1	1	0	2.4	1	2.8	3	2.8	3	1	1
10706	50	0	1	2	1	1	1	1	1	1	8	0	19	17	82.35294118	94.11764706	4	0	0	0	0	0	1	1	1	1	1	0	0	0	1	1	1	2.466666667	1.2	1.142857143	3	3.2	2.8	1	1
10935	50	0	1	2	2	1	0	1	1	1	11	1	19	17	82.35294118	94.11764706	4	0	0	0	0	0	1	1	1	1	2	0	0	0	1	1	1	2.2	1.733333333	2.466666667	2.8	2.6	2.6	1	1
11369	55	0	2	2		3	1	1	1	1	4		10	9	55.55555556	88.88888889	3	0	0	0	0	0	1		1		1	0		0	1		0	2.066666667		2.2	3.2		3.8	0	1
10717	55	0	1	2	2	1	1	1	1	1	11	0	10	9	55.55555556	88.88888889	3	0	0	0	0	0	1		1		1	0		0	1		0	1.333333333		1.4	3		3.2	0	1
10088	55	0	1	2	2	1	0	1	1	0	12		10	9	55.55555556	88.88888889	3	0	0	0	0	0	0	1		1		0	0		1	0		1.375	1.133333333		3.2	4		1	0
10709	57	0	2	2		3	0	1	1	1	0.416666667		35	27	70.37037037	92.59259259	5	0	0	0	0	0	1					0			1			1			3.4			0	0
10753	57	0	1	2	1	1	0	1	0	0	9	0	35	27	70.37037037	92.59259259	5	0	0	0	0	0	0		0		1	0		0	0		1	3.066666667		2.8	3.4		3.4	0	1
10382	57	0	1	2	0	2	0	1	0	0	8	0	35	27	70.37037037	92.59259259	5	0	0	1	0	1	0		0		2	0		0	0		1	2.133333333		2.066666667	2.8		2.8	0	1
10791	57	0	1	2	1	2	1	1	0	0	15		35	27	70.37037037	92.59259259	5	0	0	0	0	0	0	1		1		0	0		1	0		1.8	1		2.8	3.25		1	0
10912	57	0	1	2	2	1	0	1	1	1	17	0	35	27	70.37037037	92.59259259	5	0	0	0	0	0	1	1	1	1	1	0	0	0	0	0	0	1	2.6	2.266666667	3.4	2.6	3	1	1
11091	57	0	1	2	2	1	1	1	1	1	10	1	35	27	70.37037037	92.59259259	5	0	0	0	0	0	1	0	1	1	2	0	0	1	0	0	0	1.2	1.2	2.066666667	2.8	3.2	2.8	1	1
10737	57	0	1	2	1	1	1	1	1	1	1	0	35	27	70.37037037	92.59259259	5	0	0	0	0	0	1	1	1	1	1	0	0	0	0	1	0	3.266666667	1.2	2.2	2.8	2.6	2.8	1	1
11305	57	0	1	2	1	1	0	1	1	1	5	1	35	27	70.37037037	92.59259259	5	0	1	0	1	0	0	0	0	1	1	0	0	0	0	0	1	2.333333333	2.666666667	2.2	4	3	3	1	1
10022	57	0	1	2	2	1	0	1	1	1	15	0	35	27	70.37037037	92.59259259	5	0	0	0	0	0	0	0	1	1	1	0	0	0	0	0	1	2.333333333	1.4	2.266666667	4	2.2	2.6	1	1
10143	58	0	1	2	1	2	1	1	1	1	9	0	13	12	83.33333333	100	5	1	1	1			1	1	1	2	2	0	1	1	0	1	0	2.6	1	1.466666667	2.8	3	3	1	1
11406	58	0	1	2	2	1	1	1	1	0	13	0	13	12	83.33333333	100	5	0	0	0	0	0	1	1	1	1	1	0	0	0	1	1	0	2.666666667	2.733333333	2.733333333	2.8	3.6	3.8	1	1
11474	58	0	1	2	2	1	0	1	1	0	12	0	13	12	83.33333333	100	5	0	0	0	0	0	0	0	0	1	2	0	0	0	1	0	1	1.2	1.333333333	1	3.2	3	3	1	1
11287	58	0	1	2	1	2	0	1	0	0	12	0	13	12	83.33333333	100	5	0	0	0	0	0	0	0	0	1	1	0	0	0	1	1	1	2.4	2	2.066666667	2.8	3	2.2	1	1
10015	58	0	1	2	1	1	1	1	1	1	4	0	13	12	83.33333333	100	5	1	0	0			1	0	0	1	1	0	0	0	1	1	1	2	1.2	1	2.8	3.4	2.8	1	1
11314	60	0	1	2	1	1	1	1	1	1	10	1	33	29	79.31034483	96.55172414	5	0	0	0	0	0	1		1		1	0		1	0		0	2.666666667		2.2	2.4		3.2	0	1
10926	60	0	1	2	1	3	1	1	3	0	10	1	33	29	79.31034483	96.55172414	5	1	0	0			1		1		1	1		0	0		1	1.2		3.4	3		4	0	1
10061	60	0	1	2	2	1	0	1	2	1	8		33	29	79.31034483	96.55172414	5	0	1	0	1	0	1	1		2		1	1		0	0		2.2	2.733333333		3.4	2.8		1	0
11412	60	0	1	2	1	1	0	1	1	0	10	0	33	29	79.31034483	96.55172414	5	0	0	0	0	0	1	0	1	1	1	0	0	0	0	0	0	2.8	2.933333333	3.4	3.6	3.8	2.8	1	1
11316	60	0	1	2	2	1	1	1	1	1	7	0	33	29	79.31034483	96.55172414	5	0	0	0	0	0	1	1	1	1	1	0	0	0	0	0	0	2.666666667	2.6	4	2.8	3.6	3	1	1
10505	60	0	1	2	1	1	0	1	1	1	10	0	33	29	79.31034483	96.55172414	5	0	0	0	0	0	0	1	1	1	4	0	0	1	0	0	0	1	2.666666667	1.4	3.4	3	3.4	1	1
10754	60	0	1	2	1	1	0	1	3	1	4	0	33	29	79.31034483	96.55172414	5	0	0	0	0	0	1	0	1	1	1	1	0	1	0	0	0	3.4	2.466666667	2.133333333	3.4	3.6	3.4	1	1
10884	60	0	1	2	2	2	0	1	1	1	10	0	33	29	79.31034483	96.55172414	5	0	1	1	1	1	0	1	1	3	3	0	1	1	1	0	0	2	1.466666667	1.933333333	3.2	3.4	3.6	1	1
11009	60	0	1	2	2	3	1	1	1	1	10	0	33	29	79.31034483	96.55172414	5	1	1	0			1	1	0	2	1	0	1	0	1	0	1	1.466666667	1.733333333	1.2	2.8	3	2.8	1	1
10504	60	0	1	2	2	2	1	1	1	1	10	0	33	29	79.31034483	96.55172414	5	0	0	0	0	0	1	0	0	1	1	0	0	1	1	0	1	1.6	2.266666667	1.466666667	3	3.6	3.2	1	1
10988	60	0	1	2	2	3	0	1	1	1	10	0	33	29	79.31034483	96.55172414	5	0	0	0	0	0	0	1	0	2	2	0	1	1	0	1	1	1.4	1	2.066666667	3	3.2	3.4	1	1
11351	60	0	2	2		1	1	1	1	1	18		33	29	79.31034483	96.55172414	5	0	0	0	0	0	0	0	0	1	1	0	0	0	1	1	1	1.666666667	1	1.666666667	3.2	3	3.4	1	1
11286	60	0	1	2	2	3	0	1	1	1	10	0	33	29	79.31034483	96.55172414	5	1	0	0			1	0	0	1	0	0	0	0	1	1	1	1.8	2.266666667	1.933333333	3	3.4	3.6	1	1
11038	60	0	1	2	1	3	0	1	1	1	0.416666667	0	33	29	79.31034483	96.55172414	5	0	0	0	0	0	0	1	1	1	1	0	0	0	1	1	1	1.666666667	1.266666667	1.8	3.2	3.8	3.4	1	1
11216	60	0	1	2	2	1	0	1	2	1	5	0	33	29	79.31034483	96.55172414	5	1	0	0			1	1	1	1	1	1	0	0	1	1	1	2.2	1.666666667	2.333333333	2.8	3	3.6	1	1
10434	60	0	1	2	2	1	0	1	1	1	10	0	33	29	79.31034483	96.55172414	5	1	1	0			1	0	1	2	2	0	0	1	1	1	1	2.666666667	2.466666667	2.466666667	2.8	3.6	4	1	1
10443	2	0	1	3	2	3	1	1	1	1	6	1	20	20	100	95	5	0	0	0	0	0	1	0	0	1	2	0	0	1	1	0	1	1	2.4	1.2	3	2.2	3	1	1
11037	2	0	1	3	2	3	0	1	2	0	5		20	20	100	95	5	0	0	0	0	0	1	0	1	1	1	0	0	0	1	1	1	1	2.066666667	1.6	4	3.6	3.6	1	1
11358	6	0	1	3	1	1	0	1	1	0	6	0	18	15	100	100	3	0	0	0	0	0	1	1	1	2	2	0	0	0	0	0	0	2.133333333	2	2.4	3.4	3.2	4	1	1
10947	6	0	1	3	2	1	1	1	1	0	14	1	18	15	100	100	3	0	0	0	0	0	1	1	1	1	1	1	0	0	0	0	0	2	2.066666667	1.066666667	3	3	2.8	1	1
11482	6	0	1	3	0	1	0	1	1	0	15	0	18	15	100	100	3	1	0	1			1	1	1	15	15	0	1	1	0	0	0	1.866666667	2.533333333	3.066666667	3	3	4	1	1
11319	6	0	1	3	2	3	0	1	1	1	4	0	18	15	100	100	3	0	0	0	0	0	1	1	1	1	1	0	0	0	1	1	0	1.923076923	2.2	1.2	4	3	3	1	1
10263	6	0	2	3		1	0	1	1	1	10		18	15	100	100	3	0	0	0	0	0	1	0	1	1	10	0	0	1	1	0	1	2.133333333	3.4	2.6	2.2	3.6	3	1	1
11345	6	0	1	3	2	1	0	1	1	0	10	1	18	15	100	100	3	1	0	0			1	1	1	1	1	1	0	1	1	0	1	2.866666667	2.8	1.4	4	2.6	2.8	1	1
10482	6	0	1	3	2	1	0	1	1	1	10	0	18	15	100	100	3	0	0	0	0	0	0	1	1	1	1	0	0	0	1	1	1	1.4	1.333333333	1	4	2.6	3	1	1
11145	6	0	1	3	2	1	1	1	1	0	22	0	18	15	100	100	3	1	0	0			1	1	1	1	1	0	0	0	1	1	1	1.866666667	2.333333333	1.6	3.4	3.4	2.4	1	1
10929	6	0	1	3	2	1	0	1	1	0	4	0	18	15	100	100	3	0	1	0	1	0	1	1	1	3	1	1	0	0	1	1	1	2.866666667	3.133333333	3.066666667	3	3.6	4	1	1
10940	6	0	1	3	2	1	0	1	2	1	8	0	18	15	100	100	3	0	1	0	1	0	1	0	1	4	1	0	1	0	1	1	1	3.866666667	2.333333333	1.2	4	3.4	3.2	1	1
11093	6	0	1	3	2	1	1	1	1	1	12	1	18	15	100	100	3	0	1	0	1	0	1	0	0	5	1	0	0	1	1	1	1	2.2	2.266666667	2.714285714	4	3	3	1	1
10045	6	0	1	3	2	1	1	1	1	1	10	0	18	15	100	100	3	1	0	1			1	1	1	1	2	0	0	1	1	1	1	1.933333333	1.4	1	3	3.4	4	1	1
10034	6	0	1	3		1	1	1	6	1	10	0	18	15	100	100	3	0	0	0	0	0	1	1	1	10	3	1	1	1	1	1	1	1.4	2.6	2.266666667	3	3.4	4	1	1
10040	7	0	2	3		2	0	1	1	1	0.416666667		22	18	83.33333333	88.88888889	4	0	0	0	0	0	1	1		1		0	0		1	0		1.533333333	1.4		3	3.6		1	0
10649	7	0	1	3	2	2	0	1	2	0	7		22	18	83.33333333	88.88888889	4	0	1	0	1	0	1	0		1		0	0		1	1		1	1.2		4	3.2		1	0
10338	7	0	1	3	2	3	0	1	1	1	9	0	22	18	83.33333333	88.88888889	4	0	0	0	0	0	1	1	1	1	1	0	0	0	0	0	0	1	1.466666667	1.4	3.2	3.8	3.8	1	1
10050	9	0	1	3	2	1	1	1	3	1	2		36	31	83.87096774	77.41935484	3	1	1	0			1	1		2		1	1		0	1		1.6	1.266666667		2.8	3		1	0
11148	9	0	1	3	2	1	0	1	1	0	8		36	31	83.87096774	77.41935484	3	0	0	0	0	0	1	1		6		1	0		1	1		3.666666667	1.866666667		3	2.8		1	0
10219	9	0	2	3		1	1	1	1	1	1.75		36	31	83.87096774	77.41935484	3	0	0	0	0	0	1	1	1	1	1	0	0	0	0	0	0	3.6	3	3.333333333	2.8	2.8	2.8	1	1
11449	9	0	1	3	2	1	0	1	1	0	4	1	36	31	83.87096774	77.41935484	3	0	0	0	0	0	1	1	1	1	1	1	0	0	0	0	0	2.733333333	2.4	2.066666667	3	3.4	4	1	1
11299	9	0	1	3	2	1	1	1	1	0	2	1	36	31	83.87096774	77.41935484	3	0	0	0	0	0	1	1	1	1	1	1	0	0	0	0	0	3.4	1.866666667	2.2	3.4	3	3.4	1	1
10976	9	0	1	3	1	1	0	1	1	1	3	1	36	31	83.87096774	77.41935484	3	0	0	0	0	0	1	1	1	1	1	0	0	1	0	0	0	1.2	4	1.866666667	2.6	2.2	3.2	1	1
10051	9	0	1	3	2	1	1	1	1	1	2	0	36	31	83.87096774	77.41935484	3	0	0	0	0	0	1	1	1	2	2	0	1	1	0	0	0	1	1.733333333	1	3.2	3	2.4	1	1
10105	9	0	2	3		1	0	1	1	1	1		36	31	83.87096774	77.41935484	3	0	0	0	0	0	0	0	1	1	1	0	0	0	1	0	0	2.266666667	3.4	3.466666667	3.4	2.8	3	1	1
11197	9	0	1	3	2	1	0	1	1	1	2	0	36	31	83.87096774	77.41935484	3	0	1	0	1	0	1	1	1	2	2	0	0	0	1	0	0	1.133333333	1.466666667	2	3.4	3.2	3.2	1	1
11240	9	0	1	3	1	1	1	1	1	1	1	1	36	31	83.87096774	77.41935484	3	1	0	0			1	1	1	1	1	0	0	0	0	1	0	2	2.133333333	3.4	2.8	2.6	3.2	1	1
10830	9	0	1	3	2	1	1	1	7	1	4	0	36	31	83.87096774	77.41935484	3	0	0	1	0	1	1	1	1	10	10	0	1	1	1	1	0	1	2	1.866666667	4	3.6	3	1	1
10470	9	0	1	3	2	3	1	1	1	0	7	0	36	31	83.87096774	77.41935484	3	0	0	0	0	0	1	1	1	1	3	1	1	1	0	1	1	4	1.733333333	1.4	2.8	3	3.6	1	1
10821	9	0	1	3	2	1	0	1	1	1	2	0	36	31	83.87096774	77.41935484	3	0	0	0	0	0	1	0	1	0	1	0	0	0	1	1	1	1.4	1.8	1.933333333	2.8	3	3.4	1	1
11340	9	0	1	3	2	1	0	1	1	0	7	1	36	31	83.87096774	77.41935484	3	1	0	1			1	1	1	2	1	0	0	0	1	1	1	3.333333333	2.333333333	1.666666667	3	2.2	2.8	1	1
10789	9	0	2	3		1	1	1	1	1	2		36	31	83.87096774	77.41935484	3	0	0	0	0	0	1	1	1	1	1	0	0	0	1	1	1	2.571428571	2.266666667	2.8	2.8	2.6	3.6	1	1
10112	13	0	1	3	1	1	0	1	1	1	5	0	25	23	86.95652174	82.60869565	3	0	1	1			0	1	1	3	5	0	1	1	0	0	0	2.2	2.333333333	1.733333333	3	2.4	3	1	1
11469	13	0	2	3		1	1	1	1	1	4		25	23	86.95652174	82.60869565	3	0	0	0	0	0	1	1	1	1	1	0	0	0	0	1	1	2.466666667	2.333333333	1.8	2.4	3.4	3.2	1	1
11490	14	0	1	3	2	1	0	1	0	0	10	0	27	14	78.57142857	92.85714286	3	0	0	0	0	0	0	1	0	2	1	0	0	0	0	0	0	1.266666667	2.133333333	1.866666667	3	3.2	2.8	1	1
11301	14	0	2	3		1	1	1	1	1	3		27	14	78.57142857	92.85714286	3	0	1	0	1	0	1	1	1	1	1	0	1	0	1	0	0	3	2.933333333	2.4	3	3.4	2.6	1	1
10822	14	0	1	3	1	1	0	1	1	1	2		27	14	78.57142857	92.85714286	3	0	0	1	0	1	1	1	1	1	1	0	0	0	0	1	1	2.4	2	3.066666667	3	2.6	3	1	1
10494	14	0	1	3	2	1	1	1	1	1	3	0	27	14	78.57142857	92.85714286	3	0	0	0	0	0	1	1	1	1	1	0	0	0	1	1	1	1.4	1.333333333	1.133333333	4	3.6	2.8	1	1
11442	14	0	2	3		1	0	1	2	1	2		27	14	78.57142857	92.85714286	3	0	0	0	0	0	1	1	0	1	1	0	0	0	1	1	1	1	2.733333333	3.933333333	3	3.4	3.2	1	1
10024	16	0	2	3			0	1	0	0	3		43	33	66.66666667	84.84848485	5	0	0	0	0	0	0					0			0			1.933333333			2.2			0	0
10533	16	0	1	3	2	3	1	1	1	1	15		43	33	66.66666667	84.84848485	5	0	0	0	0	0	1					0			0			3.066666667			3			0	0
10458	16	0	1	3	2	1	1	1	1	1	10	1	43	33	66.66666667	84.84848485	5	0	0	0	0	0	1		1		1	0		0	1		0	1.733333333		1.466666667	3.6		3.8	0	1
10080	16	0	2	3		1	0	1	1	1	2		43	33	66.66666667	84.84848485	5	0	0	0	0	0	1	1		1		0	0		1	1		3.4	2.466666667		2.4	3		1	0
11225	16	0	1	3	2	1	1	1	1	1	23	1	43	33	66.66666667	84.84848485	5	0	0	0	0	0	1	1	1	1	1	0	1	0	0	0	0	2.066666667	2.666666667	2.2	3.2	4	3.6	1	1
10453	16	0	1	3	2	3	1	1	1	1	15	1	43	33	66.66666667	84.84848485	5	1	0	1			1	1	1	1	1	0	0	1	0	0	0	2.466666667	1.266666667	1.333333333	3.2	2.8	2.8	1	1
11445	16	0	1	3	2	1	1	1	1	1	7	0	43	33	66.66666667	84.84848485	5	0	0	0	0	0	1	1	1	1	1	0	0	0	1	0	0	2.466666667	1.4	1.933333333	3.2	2.6	2.4	1	1
10082	16	0	1	3	1	1	1	1	1	1	10		43	33	66.66666667	84.84848485	5	0	0	0	0	0	0	0	1	1	2	0	0	1	1	1	0	1.666666667	1.333333333	1.133333333	3	2.8	3.2	1	1
10306	16	0	2	3		1	1	1	1	1	5		43	33	66.66666667	84.84848485	5	0	0	0	0	0	1	1	1	1	1	0	0	0	1	0	1	3	2.666666667	2.133333333	3.4	3.4	3	1	1
10520	16	0	1	3	2	3	1	1	1	1	11	0	43	33	66.66666667	84.84848485	5	0	1	1	1	1	1	1	1	1	1	0	0	0	1	1	1	3	1.133333333	1.933333333	3	3.4	3.4	1	1
10418	20	0	1	3	2	2	0	1	1	1	10		19	9	100	44.44444444	3	0	1	0	1	0	1	1		2		1	0		0	0		3	2.933333333		4	2.6		1	0
10651	25	0	1	3	2	1	1	1	1	1	4	1	26	20	90	90	4	0	0	1	0	1	1	1	1	1	1	0	0	1	0	0	0	1.666666667	2.2	2.4	3.8	3.4	2.6	1	1
11106	25	0	1	3	1	3	0	1	1	1	13	0	26	20	90	90	4	0	0	0	0	0	0	1	1	1	1	0	0	0	1	0	0	1.6	2.6	1.6	3.6	3.4	3.2	1	1
10593	25	0	1	3	2	1	1	1	3	0	10	1	26	20	90	90	4	0	0	0			1	1	1	2	2	1	1	1	1	0	0	1.6	2	1.466666667	3.2	3.4	3.2	1	1
10165	25	0	1	3	2	1	0	1	1	1	10	0	26	20	90	90	4	1	0	0			1	0	1	2	1	1	1	0	0	1	0	2.6	1.266666667	1.8	3.6	3.6	3	1	1
10798	25	0	1	3	2	1	1	1	1	1	3		26	20	90	90	4	0	0	0	0	0	1	1	0	1	1	0	0	1	0	1	0	1	1.533333333	1.266666667	3	3.2	3	1	1
10864	25	0	1	3	2	1	0	1	2	0	3	0	26	20	90	90	4	0	0	0	0	0	1	0	1	1	1	1	0	0	1	1	0	1.8	2	2.666666667	4	3	3	1	1
11207	25	0	1	3	2	1	1	1	1	1	2	0	26	20	90	90	4	0	0	0	0	0	1	1	1	1	1	0	0	1	0	0	1	1	2.333333333	1.2	3	3	3	1	1
10302	25	0	1	3	2	2	1	1	0	0	10	0	26	20	90	90	4	0	0	0	0	0	0	0	1	1	1	0	0	0	1	1	1	1.2	1.466666667	1.2	4	3.4	3	1	1
10812	25	0	1	3	2	1	1	1	1	1	3	0	26	20	90	90	4	0	0	0	0	0	1	1	1	2	1	0	0	0	1	1	1	1	1.133333333	1.2	3	4	3.8	1	1
11139	31	0	1	3	2	1	1	1	1	0	5		25	18	77.77777778	94.44444444	4	0	0	0	0	0	1		0		2	0		1	0		1	2.6		1.133333333	3		3.2	0	1
11152	31	0	1	3	2	3	0	1	1	1	12		25	18	77.77777778	94.44444444	4	0	0	0	0	0	1		1		1	0		0	1		1	1.533333333		3.333333333	3		3	0	1
11118	31	0	1	3	2	1	1	1	1	1	2	0	25	18	77.77777778	94.44444444	4	0	0	0	0	0	0	1	0	1	1	0	1	0	0	0	0	1	3.8	2.066666667	3	3.2	3.2	1	1
10664	31	0	1	3	1	1	0	1	1	0	12	0	25	18	77.77777778	94.44444444	4	0	0	0	0	0	1	1	1	5	1	1	0	1	0	1	0	4	3.8	3.533333333	2.2	3	2.8	1	1
11108	31	0	1	3	0	2	0	1	1	0	4		25	18	77.77777778	94.44444444	4	1	0	0			1	0	0	2	1	1	0	0	0	0	1	2.2	2.333333333	2.733333333	2.6	3	4	1	1
10524	31	0	1	3	0	1	0	1	1	0	7		25	18	77.77777778	94.44444444	4	0	0	1	0	1	0	0	1	1	2	0	0	1	1	0	1	2.6	3	1.6	2.8	3.2	2.8	1	1
10310	31	0	1	3	0	1	0	1	0	0	10	0	25	18	77.77777778	94.44444444	4	0	0	0	0	0	0	0	0	0	0	0	0	0	1	1	1	1.8	1.666666667	1.466666667	3.6	3	3	1	1
10967	32	0	1	3	2	1	1	1	0	0	4		31	28	57.14285714	78.57142857	4	0	0	0	0	0	0					0			0			1.8			3			0	0
10096	32	0	1	3	0	1	0	0	N	0	7	0	31	28	57.14285714	78.57142857	4	0	0	0	0	0			1		1			0	0		0	2.866666667		1.2	3		3.2	0	1
11242	32	0	1	3	2	1	1	1	1	1	3	0	31	28	57.14285714	78.57142857	4	0	0	0	0	0	0		1		2	0		1	1		0	1		1.533333333	3		3	0	1
10604	32	0	1	3	2	1	1	1	2	1	5	0	31	28	57.14285714	78.57142857	4	0	0	1	0	1	1		1		3	1		1	1		0	3		2.533333333	3.2		3	0	1
11399	32	0	1	3	2	1	1	1	1	0	8	0	31	28	57.14285714	78.57142857	4	0	0	0	0	0	1		1		1	1		0	0		1	2.266666667		2.333333333	3		3.2	0	1
10417	32	0	1	3	2	1	1	1	1	1	4		31	28	57.14285714	78.57142857	4	0	1	0	1	0	1	1		1		0	0		0	0		2	1		2.8	3.6		1	0
10270	32	0	1	3	2	1	1	1	1	1	10		31	28	57.14285714	78.57142857	4	0	0	0	0	0	1	1		1		0	0		0	1		1.6	2		2.6	3		1	0
11356	32	0	1	3	1	1	1	1	1	1	10		31	28	57.14285714	78.57142857	4	0	0	0	0	0	1	1	1	1	1	0	0	0	0	0	0	1.2	1.266666667	1.2	3.6	3.6	2.6	1	1
10186	32	0	1	3	2	1	1	1	1	0	6	0	31	28	57.14285714	78.57142857	4	0	0	1	0	1	1	1	1	1	3	0	0	1	0	0	0	1	2	3.6	3	2	3.2	1	1
10677	32	0	1	3	2	1	1	1	1	1	5		31	28	57.14285714	78.57142857	4	0	1	0	1	0	1	1	1	1	1	0	0	0	1	0	0	1.2	2.8	1.266666667	1.8	3	3.8	1	1
10879	32	0	1	3	2	1	1	1	2	1	6	0	31	28	57.14285714	78.57142857	4	0	0	0	0	0	1	1	1	1	1	0	0	0	1	0	0	1	1.533333333	1.2	3	3.4	3	1	1
11461	32	0	2	3		1	0	1	2	0	16		31	28	57.14285714	78.57142857	4	0	1	0	1	0	1	1	1	1	1	0	0	0	1	0	0	1	1	1	3	4	3.4	1	1
10818	32	0	2	3		1	1	1	0	0	6		31	28	57.14285714	78.57142857	4	0	1	0	1	0	1	1	1	1	1	0	0	0	1	0	1	2.066666667	1.4	2.866666667	3	3.6	3	1	1
10495	32	0	1	3	2	3	1	1	1	1	4	0	31	28	57.14285714	78.57142857	4	0	0	0	0	0	0	1	1	1	1	0	0	0	1	1	1	1.866666667	1.2	1	3.6	3.6	4	1	1
10233	32	0	1	3	1	1	0	1	0	0	6		31	28	57.14285714	78.57142857	4	0	0	0	0	0	0	0	0	2	1	0	1	0	1	1	1	1.2	1	1	2.8	3.2	3.2	1	1
11003	33	0	1	3	1	1	0	1	1	0	5		41	39	53.84615385	69.23076923	4	0	0	0	0	0	1					0			1			3.6			1			0	0
10104	33	0	1	3	2	3	1	1	1	1	8		41	39	53.84615385	69.23076923	4	0	0	0	0	0	1					0			1			1.266666667			3.2			0	0
10054	33	0	1	3	1	1	0	1	1	1	15	0	41	39	53.84615385	69.23076923	4	0	0	0	0	0	1		1		1	0		1	0		0	2.866666667		3.4	2.8		3.6	0	1
10707	33	0	1	3	1	3	1	1	1	1	10	0	41	39	53.84615385	69.23076923	4	0	0	0	0	0	1		1		2	0		1	1		0	1.6		2	3.6		4	0	1
10541	33	0	1	3	2	1	1	1	2	1	3	0	41	39	53.84615385	69.23076923	4	0	0	0	0	0	1		1		2	0		0	1		1	1		1.8	3		3.6	0	1
10281	33	0	1	3	2	3	0	1	1	1	3		41	39	53.84615385	69.23076923	4	0	0	0	0	0	0	1		1		0	0		0	0		2.6	1.8		2.8	3.6		1	0
10048	33	0	1	3	2	1	0	1	2	0	14		41	39	53.84615385	69.23076923	4	0	0	0	0	0	0	1		1		0	0		1	1		4	2.266666667		4	3.2		1	0
10464	33	0	1	3	1	1	0	1	1	1	1	0	41	39	53.84615385	69.23076923	4	0	0	1	0	1	0	1	1	1	2	0	0	0	0	0	0	2.6	3.8	2.333333333	2.8	3.8	2.4	1	1
10774	33	0	1	3	1	1	0	1	1	1	10		41	39	53.84615385	69.23076923	4	0	1	0	1	0	1	1	0	1	2	0	0	1	0	0	0	2.533333333	2.8	1.2	3	3.8	2.8	1	1
10554	33	0	1	3	2	1	1	1	0	0	7		41	39	53.84615385	69.23076923	4	0	0	0	0	0	0	1	1	1	3	0	0	1	1	0	0	1.214285714	1.533333333	3.266666667	3.6	3.8	3.4	1	1
10404	35	0	1	3	1	1	1	1	1	1	5	0	56	33	63.63636364	87.87878788	3	0	0	0	0	0	1		1		1	0		0	0		0	1		2.133333333	2.8		4	0	1
10660	35	0	1	3	1	3	1	1	0	0	3	1	56	33	63.63636364	87.87878788	3	0	0	0	0	0	0		0		1	0		0	0		1	2.6		1.933333333	3.8		3.6	0	1
10837	35	0	1	3	0	1	0	1	1	0	1		56	33	63.63636364	87.87878788	3	0	1	0	1	0	1	1		3		0	1		0	1		1.4	1.466666667		2.8	2.4		1	0
11184	35	0	1	3	2	1	1	1	1	1	4	1	56	33	63.63636364	87.87878788	3	0	0	0	0	0	1	1	1	1	1	0	0	0	0	1	0	3	2.714285714	2.933333333	3.6	2	2.4	1	1
10369	35	0	1	3	2	3	0	1	0	0	10	0	56	33	63.63636364	87.87878788	3	0	0	1	0	1	0	0	0	0	1	0	0	0	1	1	1	1.8	1.6	1.733333333	3.4	2.8	2.8	1	1
11388	35	0	1	3	2	1	1	1	4	1	7	0	56	33	63.63636364	87.87878788	3	0	0	0	0	0	1	1	1	1	4	0	0	0	1	1	1	1.733333333	1.666666667	2.8	2.6	2.6	2.8	1	1
11044	36	0	1	3	1	3	0	1	3	0	2	0	40	38	92.10526316	94.73684211	2	0	1	1	1	1	1	1	1	3	6	1	1	1	0	0	0	1.923076923	3	2.933333333	3	2.6	3.4	1	1
11187	36	0	1	3	1	3	0	1	1	0	7	0	40	38	92.10526316	94.73684211	2	1	1	1			1	1	1	1	1	0	0	0	1	0	0	1.133333333	1.533333333	1.333333333	3.6	3.2	3.4	1	1
11355	36	0	2	3		3	1	1	1	1	1.583333333		40	38	92.10526316	94.73684211	2	0	0	0	0	0	1	1	1	2	2	0	1	0	1	0	0	2.444444444	3	1.6	2.8	2.8	3.6	1	1
10440	36	0	1	3	2	1	1	1	1	1	2	0	40	38	92.10526316	94.73684211	2	0	1	0			1	1	1	2	1	0	1	1	1	0	0	3	1.133333333	1.266666667	2.4	2.2	2.8	1	1
10626	36	0	1	3	2	2	0	1	1	1	3	1	40	38	92.10526316	94.73684211	2	1	1	1			0	1	1	5	4	1	1	1	1	0	0	1.785714286	2.066666667	2.733333333	3	3.2	2.6	1	1
10144	36	0	1	3	1	1	1	1	1	0	1	0	40	38	92.10526316	94.73684211	2	0	0	1	0	1	1	1	1	1	1	0	0	1	0	1	0	2.4	2.8	3.466666667	3.6	3	2.6	1	1
11289	36	0	2	3		3	0	1	1	0	2		40	38	92.10526316	94.73684211	2	0	0	0	0	0	0	1	0	1	1	0	0	0	0	0	1	1.4	1.333333333	1.133333333	3	3	2.8	1	1
10640	36	0	1	3	2	3	1	1	1	1	12	0	40	38	92.10526316	94.73684211	2	1	0	0			1	0	0	0	0	0	0	0	1	0	1	1.666666667	1.333333333	2.133333333	3.2	3.2	3	1	1
10226	36	0	1	3	2	1	0	1	1	1	13	0	40	38	92.10526316	94.73684211	2	0	0	0	0	0	1	1	1	1	1	0	0	0	1	0	1	2.733333333	2.866666667	2.933333333	2.8	2.4	3.2	1	1
10893	36	0	1	3	1	1	0	1	1	0	3	1	40	38	92.10526316	94.73684211	2	0	0	0	0	0	1	0	0	4	1	0	0	0	0	1	1	1.933333333	2.333333333	3.266666667	4	2.6	2.8	1	1
10039	36	0	1	3	2	1	1	1	2	1	13	0	40	38	92.10526316	94.73684211	2	0	0	0	0	0	1	1	1	1	1	0	0	0	0	1	1	1.4	2.866666667	1.4	2.6	2.2	3.2	1	1
10767	36	0	1	3	1	1	1	1	1	1	6	0	40	38	92.10526316	94.73684211	2	0	1	1	1	1	1	1	1	2	2	0	1	0	1	1	1	3.8	3.6	2.533333333	3.6	1.8	3.8	1	1
10438	38	0	1	3	2	1	1	1	1	1	8		23	11	45.45454546	54.54545455	5	0	0	0	0	0	0					0			0			1.4			2.8			0	0
10688	38	0	1	3	0	1	0	1	3	1	8		23	11	45.45454546	54.54545455	5	1	0	0			1					0			1			1.466666667			2.8			0	0
10656	38	0	1	3	2	1	0	1	2	1	7	0	23	11	45.45454546	54.54545455	5	0	0	0	0	0	1	1	1	1	1	1	1	0	1	0	1	3.6	2	2.6	3.6	2.4	2.8	1	1
11464	38	0	1	3	1	1	0	1	0	0	5	0	23	11	45.45454546	54.54545455	5	0	0	0	0	0	0	0	0	1	1	0	0	0	0	1	1	1.2	1.133333333	1.2	2.8	3	3.2	1	1
10928	38	0	1	3	1	1	0	1	1	0	5	0	23	11	45.45454546	54.54545455	5	0	0	0	0	0	1	1	1	1	1	0	0	0	0	1	1	1.4	1.466666667	1.6	2.8	2.2	3.4	1	1
11365	41	0	1	3	1	3	1	1	0	0	15		20	20	65	75	5	0	0	0	0	0	0					0			1			1			3			0	0
11288	41	0	1	3	2	1	1	1	1	1	4		20	20	65	75	5	0	0	0	0	0	1					0			1			2			2.8			0	0
10760	41	0	1	3	2	1	1	1	1	1	8		20	20	65	75	5	0	0	0	0	0	1					0			1			3			3.2			0	0
11120	41	0	1	3	2	3	1	1	1	1	15		20	20	65	75	5	0	0	0	0	0	1					0			1			2.666666667			3.6			0	0
10049	41	0	2	3		3	0	1	1	1	2		20	20	65	75	5	0	0	0	0	0	0		0		1	0		0	1		0	1.8		1.8	3		3	0	1
11122	41	0	1	3	2	1	0	1	1	1	6	0	20	20	65	75	5	0	0	0	0	0	1	1	1	1	3	0	0	1	0	0	0	1.2	2	1.8	3	2.8	3.4	1	1
10800	41	0	1	3	1	1	1	1	1	1	2	0	20	20	65	75	5	0	0	0	0	0	1	0	1	5	1	0	0	0	0	1	0	1.4	2.133333333	2.866666667	3	2.8	2.6	1	1
11166	41	0	1	3	2	1	1	1	1	1	5	1	20	20	65	75	5	0	0	0	0	0	0	1	0	2	2	0	1	1	1	1	0	1.2	1.666666667	1.533333333	3	3.2	2.6	1	1
10343	41	0	1	3	1	1	1	1	1	1	4	0	20	20	65	75	5	0	1	0			1	1	0	1	1	0	0	0	1	0	1	3.6	1.666666667	3.2	3.6	2.4	3.6	1	1
10719	41	0	1	3	2	1	1	1	1	1	17	0	20	20	65	75	5	1	1	0			1	1	1	1	2	0	1	1	1	0	1	1.6	1.4	2.133333333	3.4	2.6	3.2	1	1
11036	41	0	1	3	1	1	0	1	1	1	3	0	20	20	65	75	5	0	0	0	0	0	1	1	1	3	5	0	0	1	0	1	1	2.2	2.266666667	3.466666667	3	2.8	4	1	1
11463	41	0	1	3	2	1	1	1	4	1	2	0	20	20	65	75	5	1	1	1			1	1	0	3	3	0	1	1	0	1	1	1.4	2.4	1.933333333	2.8	2.6	3.6	1	1
11257	41	0	1	3	1	1	0	1	0	0	2	0	20	20	65	75	5	0	0	0	0	0	0	0	0	0	0	0	0	0	1	1	1	1.4	1.866666667	1.4	2.2	2.6	2.8	1	1
11215	41	0	1	3	2	3	1	1	1	1	6	0	20	20	65	75	5	1	0	0			1	0	1	0	1	0	0	0	1	1	1	1	2	1.533333333	3	3	3.2	1	1
10634	41	0	2	3		2	0	1	1	1	5		20	20	65	75	5	0	0	0	0	0	0	1	1	1	1	0	0	1	1	1	1	1.4	1	1.133333333	3.6	2.2	3.2	1	1
10733	41	0	1	3	2	1	1	1	1	1	10	1	20	20	65	75	5	0	0	0			1	1	1	2	2	1	0	1	1	1	1	3.733333333	2.866666667	3.8	3.4	2.8	3.4	1	1
10913	47	0	1	3	1	3	0	1	2	1	13		45	35	80	88.57142857	5	0	0	0	0	0	1	0		1		1	0		1	0		1.466666667	2.533333333		3	3.4		1	0
11135	47	0	2	3		1	0	1	1	0	6		45	35	80	88.57142857	5	0	0	0	0	0	0	0	1	0	1	0	0	1	0	0	0	3.266666667	1	2.933333333	2.8	3.2	3	1	1
10372	47	0	1	3	1	1	1	1	3	1	13	0	45	35	80	88.57142857	5	1	0	0			1	1	1	1	4	1	0	0	1	0	0	2.533333333	1.133333333	2.133333333	2	2.2	3.2	1	1
11350	47	0	1	3	2	1	1	1	1	1	12	0	45	35	80	88.57142857	5	0	0	0	0	0	1	0	1	1	1	0	0	0	0	1	0	2.6	2.6	2.2	3.6	2.8	3.6	1	1
10794	47	0	1	3	1	1	0	1	1	1	6	1	45	35	80	88.57142857	5	0	0	0	0	0	1	0	1	1	3	0	0	1	0	1	0	1.2	2.133333333	1.6	2.8	3.4	2.8	1	1
10769	47	0	1	3	2	1	1	1	2	1	7	0	45	35	80	88.57142857	5	0	1	1	1	1	1	1	1	1	2	1	0	1	1	0	1	2.733333333	1.866666667	2.733333333	3.8	3.6	3.2	1	1
10010	47	0	1	3	2	1	1	1	2	1	8	0	45	35	80	88.57142857	5	1	0	0			1	1	1	1	1	1	0	0	0	1	1	2	1	1.2	3	3.2	2.8	1	1
10062	47	0	1	3	1	3	0	1	1	1	12	0	45	35	80	88.57142857	5	0	0	0	0	0	1	0	1	1	1	0	0	0	1	1	1	2.533333333	4	1.733333333	2.8	3.5	2.6	1	1
11076	47	0	1	3	2	1	0	1	1	0	13	0	45	35	80	88.57142857	5	0	0	0	0	0	1	1	1	2	2	0	0	0	1	1	1	1.818181818	1.533333333	2	2.4	3.6	3.6	1	1
11206	48	0	1	3	1	1	0	1	1	1	4	0	43	35	71.42857143	88.57142857	4	1	0	1			1		1		1	0		0	1		0	2.4		2.6	2.6		3.4	0	1
10999	48	0	1	3	1	1	0	1	0	0	7		43	35	71.42857143	88.57142857	4	0	0	0	0	0	0	0		1		0	0		1	0		1.333333333	1.133333333		3.4	2.6		1	0
10647	48	0	1	3	0	2	0	0	N	0	3		43	35	71.42857143	88.57142857	4	0	0	0	0	0		1		2			1		0	1		4	1.266666667		4	2.6		1	0
11018	48	0	1	3	1	1	1	1	1	1	20	0	43	35	71.42857143	88.57142857	4	1	0	0			1	0	1	1	1	0	0	0	1	0	0	2.333333333	3.4	2.714285714	2.6	3.8	3.2	1	1
10128	48	0	1	3	2	1	1	1	1	1	14	0	43	35	71.42857143	88.57142857	4	0	0	1	0	1	0	1	1	1	1	0	0	0	1	0	0	3.133333333	1	2.733333333	2.4	2.6	3.4	1	1
10695	48	0	2	3		1	1	1	1	1	8		43	35	71.42857143	88.57142857	4	0	0	0	0	0	1	0	1	1	1	0	0	0	1	0	1	4	2.4	2.733333333	3	3	3	1	1
11146	48	0	2	3		1	1	1	1	1	14		43	35	71.42857143	88.57142857	4	0	0	0	0	0	1	1	1	1	1	0	0	0	1	0	1	2.933333333	1.533333333	2.733333333	2.8	2.4	2.8	1	1
11105	48	0	1	3	1	1	0	1	1	0	3	0	43	35	71.42857143	88.57142857	4	0	0	0	0	0	0	1	0	1	1	0	0	0	1	1	1	2	2.214285714	3	2.8	3.6	2.8	1	1
10883	50	0	1	3	2	3	0	1	1	1	14		19	17	82.35294118	94.11764706	4	1	0	0			1					0			1			2.066666667			3.2			0	0
10658	50	0	1	3	1	1	1	1	0	0	8	1	19	17	82.35294118	94.11764706	4	0	0	1	0	1	0		1		2	0		1	0		0	2.866666667		2.4	2.8		2	0	1
11196	50	0	1	3	2	3	1	1	1	0	3	0	19	17	82.35294118	94.11764706	4	0	0	0	0	0	0		1		1	0		0	1		1	4		2.733333333	3		3.6	0	1
10362	50	0	1	3	1	1	1	1	1	1	10		19	17	82.35294118	94.11764706	4	0	0	0	0	0	0	0	1	1	1	0	0	0	0	0	0	3	1.4	2.6	4	2.4	3.2	1	1
10161	50	0	1	3	1	1	1	1	0	0	14	1	19	17	82.35294118	94.11764706	4	0	0	0	0	0	0	1	0	1	1	0	0	0	1	0	0	3.133333333	2	1.2	3.8	2.6	3	1	1
10557	50	0	1	3	2	1	1	1	0	0	7	1	19	17	82.35294118	94.11764706	4	1	0	0			0	1	1	1	1	0	0	0	1	0	0	3.333333333	2.266666667	1.666666667	2.8	3	2.8	1	1
11261	50	0	1	3	2	3	1	1	1	0	20	0	19	17	82.35294118	94.11764706	4	0	0	0	0	0	1	1	1	1	1	0	0	0	1	1	0	2.133333333	3	3	2.8	2.6	2.8	1	1
10425	50	0	2	3		3	1	1	1	1	5		19	17	82.35294118	94.11764706	4	0	0	0	0	0	1	1	1	1	1	0	0	0	1	0	1	1.333333333	1.8	1.666666667	2.8	3	2.6	1	1
11140	50	0	1	3	2	3	1	1	0	0	8	0	19	17	82.35294118	94.11764706	4	0	1	0	1	0	0	1	1	2	1	0	1	0	0	1	1	2.733333333	2.933333333	1.6	2.6	3.4	3.6	1	1
11394	50	0	2	3		1	1	1	1	1	8		19	17	82.35294118	94.11764706	4	0	0	0	0	0	1	0	1	1	1	0	0	0	1	1	1	1	2.733333333	2.466666667	4	3.4	2.8	1	1
10797	50	0	2	3		1	1	1	1	1	20		19	17	82.35294118	94.11764706	4	0	0	1	0	1	1	0	1	1	1	0	1	0	1	1	1	1	2.6	3.666666667	4	3.4	3.4	1	1
10216	54	0	2	3		1	1	1	1	1	5		20	17	82.35294118	88.23529412	4	0	0	0	0	0	1		1		1	0		0	1		1	1.857142857		2.266666667	3.4		3.8	0	1
10194	54	0	2	3		1	1	1	1	1	11		20	17	82.35294118	88.23529412	4	0	0	0	0	0	1		1		2	0		1	1		1	2.8		2.714285714	2.8		3.4	0	1
11006	54	0	1	3	1	1	0	1	0	0	0.416666667	1	20	17	82.35294118	88.23529412	4	0	0	1	0	1	0	1	1	2	1	0	0	0	0	1	0	3	1.4	2.2	2.8	3.8	2.8	1	1
10908	54	0	1	3	1	1	1	1	1	1	5	1	20	17	82.35294118	88.23529412	4	1	0	1			1	1	1	1	1	0	1	0	1	0	1	1	1.466666667	2.333333333	3.4	4	3.6	1	1
10217	54	0	1	3	2	3	1	1	1	1	1	0	20	17	82.35294118	88.23529412	4	0	1	0	1	0	1	1	1	1	1	0	0	0	1	1	1	1	2.133333333	3.181818182	3.4	2.2	2.6	1	1
10364	55	0	2	3		1	0	1	0	0	0.5		10	9	55.55555556	88.88888889	3	0	0	0	0	0	0		0		0	0		0	0		0	1.466666667		1.428571429	2.6		3.8	0	1
11298	55	0	2	3		1	1	1	0	0	13		10	9	55.55555556	88.88888889	3	0	0	0	0	0	0		1		1	0		0	0		0	1.466666667		2.8	2.6		2.6	0	1
11266	55	0	2	3		1	1	1	0	0	9		10	9	55.55555556	88.88888889	3	0	0	0	0	0	0	1	0	1	0	0	0	0	0	0	0	3.333333333	1.8	1.733333333	2.8	2.6	2.6	1	1
10287	55	0	1	3	2	1	1	1	1	1	4	0	10	9	55.55555556	88.88888889	3	0	0	0	0	0	1	1	0	1	0	0	0	0	1	0	0	2.866666667	1.8	2.2	3.6	3.6	2.2	1	1
10698	55	0	2	3		1	1	1	1	1	13		10	9	55.55555556	88.88888889	3	0	0	0	0	0	1	1	1	1	1	0	0	0	1	0	0	2.6	1.533333333	1.8	4	3.4	3.2	1	1
11306	55	0	2	3		1	1	1	0	0	13		10	9	55.55555556	88.88888889	3	0	0	0	0	0	0	1	1	1	1	0	0	0	0	0	1	1.2	3	1.4	2.6	3	2.8	1	1
10178	55	0	2	3		1	1	1	1	1	5		10	9	55.55555556	88.88888889	3	0	0	0	0	0	1	1	0	1	1	0	0	0	1	0	1	2.8	1.4	2.066666667	3	2.2	3.8	1	1
11125	55	0	2	3		1	1	1	1	0	13		10	9	55.55555556	88.88888889	3	0	0	0	0	0	0	0	1	0	2	0	0	0	1	0	1	3.8	3.066666667	3.133333333	4	4	3	1	1
10806	55	0	1	3	2	1	1	1	1	1	2	0	10	9	55.55555556	88.88888889	3	0	0	0	0	0	0	1	1	1	1	0	0	0	0	1	1	1.2	1	1	2.8	2.4	2.4	1	1
10653	55	0	2	3		1	1	1	1	0	13		10	9	55.55555556	88.88888889	3	0	0	0	0	0	1	1	1	1	1	0	0	0	0	1	1	3.466666667	1	1.933333333	3.2	2.4	2.4	1	1
10347	57	0	1	3	1	1	0	0	N	0	13	0	35	27	70.37037037	92.59259259	5	0	0	0	0	0			1		1			0	0		0	3		3	3		2.6	0	1
10936	57	0	1	3	1	1	0	1	0	0	8	0	35	27	70.37037037	92.59259259	5	0	0	1	0	1	0		1		2	0		1	0		0	2.4		2.933333333	3.6		3.8	0	1
11005	57	0	1	3	2	1	1	1	1	1	5	1	35	27	70.37037037	92.59259259	5	0	0	0	0	0	1		1		1	0		0	0		1	1.866666667		2	3.6		4	0	1
11013	57	0	1	3	2	1	1	1	1	1	0.583333333	1	35	27	70.37037037	92.59259259	5	1	1	0			1	1	1	1	1	0	0	0	0	0	0	1.533333333	1.4	1.2	2.8	3.4	3	1	1
10937	57	0	1	3	0	1	0	1	1	1	3	0	35	27	70.37037037	92.59259259	5	0	0	0	0	0	0	0	0	1	1	0	0	0	1	0	0	2.133333333	1.6	1.8	4	2.6	2.4	1	1
11095	57	0	1	3	2	1	1	1	1	1	6	0	35	27	70.37037037	92.59259259	5	0	0	0	0	0	1	1	1	2	1	0	1	0	1	0	0	1	1	1.2	3.4	3	2.8	1	1
10321	57	0	1	3	2	1	1	1	1	0	16	0	35	27	70.37037037	92.59259259	5	0	0	0	0	0	1	1	1	1	1	0	0	0	1	0	1	1.2	1	1.666666667	4	2.4	3	1	1
10963	57	0	2	3		1	0	1	1	1	8		35	27	70.37037037	92.59259259	5	0	0	0	0	0	1	1	1	2	2	0	1	1	1	0	1	3.066666667	1	2.4	2.8	2.2	2.4	1	1
10635	57	0	1	3	1	1	0	1	1	1	6	0	35	27	70.37037037	92.59259259	5	0	0	0	0	0	1	0	1	2	1	0	1	0	0	1	1	1.4	3.8	3.2	2.8	3	3.8	1	1
10989	57	0	2	3		3	0	1	0	0	1		35	27	70.37037037	92.59259259	5	0	0	0	0	0	0	0	0	1	1	0	0	0	1	1	1	2.866666667	1.428571429	1.466666667	2.8	3.2	3	1	1
10946	57	0	2	3		1	1	1	0	0	8		35	27	70.37037037	92.59259259	5	0	0	0	0	0	0	1	1	1	1	0	0	0	1	1	1	2.8	2.533333333	1.8	3	3	3	1	1
10690	57	0	1	3	1	1	0	1	1	1	0.416666667	0	35	27	70.37037037	92.59259259	5	1	1	0			1	0	0	1	1	0	0	0	1	1	1	1	3	2.333333333	4	3	2.8	1	1
11418	57	0	2	3		3	1	1	1	1	7		35	27	70.37037037	92.59259259	5	0	0	0	0	0	1	1	1	1	1	0	0	0	1	1	1	1.666666667	1	1.6	2.8	3.6	3.8	1	1
11343	57	0	1	3	1	1	1	1	1	1	16	0	35	27	70.37037037	92.59259259	5	0	0	0	0	0	1	1	1	1	1	0	0	0	1	1	1	3	2.266666667	2.6	2.8	2.2	3.4	1	1
10662	57	0	2	3		1	0	1	1	0	10		35	27	70.37037037	92.59259259	5	0	0	1	0	1	1	1	1	1	1	0	0	0	1	1	1	3.666666667	2.333333333	3.666666667	3.2	4	4	1	1
11014	57	0	1	3	2	2	0	1	1	0	8	0	35	27	70.37037037	92.59259259	5	0	0	1	0	1	1	1	1	1	1	0	0	1	1	1	1	3.2	1.666666667	1.8	3.2	3.8	3.8	1	1
10441	57	0	1	3	2	1	1	1	1	1	13	0	35	27	70.37037037	92.59259259	5	0	0	0	0	0	1	1	1	3	10	0	1	1	1	1	1	2.133333333	2	1.466666667	3.2	3.4	2.6	1	1
11028	58	0	2	3		1	1	1	2	0	3		13	12	83.33333333	100	5	1	0	0			1	0		0		0	0		1	1		1.733333333	4		2.6	3.8		1	0
10296	58	0	2	3		1	1	1	1	1	12		13	12	83.33333333	100	5	0	0	0	0	0	1	1	0	1	1	0	0	0	1	0	1	1.4	1.4	1.2	3.6	3	3.4	1	1
10313	58	0	1	3	1	1	0	1	3	1	3	0	13	12	83.33333333	100	5	1	0	0			1	0	0	3	10	1	0	1	0	1	1	2.866666667	2.214285714	3.4	2.6	3.2	4	1	1
11189	60	0	1	3	1	1	0	1	0	0	3	1	33	29	79.31034483	96.55172414	5	0	0	1	0	1	0		1		2	0		0	1		0	1.666666667		1.133333333	2.6		2.6	0	1
10373	60	0	1	3	1	1	0	1	1	1	10	1	33	29	79.31034483	96.55172414	5	0	0	0	0	0	1	0	0	1	1	0	0	0	1	1	0	2.266666667	1.4	2.5	3.4	3.6	3	1	1
11297	60	0	1	3	1	1	0	1	1	1	7	0	33	29	79.31034483	96.55172414	5	0	0	0	0	0	1	1	0	1	1	0	0	0	1	1	0	1.666666667	1.285714286	1.2	2.6	3	2.8	1	1
10109	60	0	1	3	1	1	1	1	1	1	20	0	33	29	79.31034483	96.55172414	5	0	0	0	0	0	1	1	1	1	1	0	0	0	1	1	0	1.8	1.2	1	2.6	3.4	3.2	1	1
11322	60	0	2	3		1	1	1	0	0	5		33	29	79.31034483	96.55172414	5	0	0	0	0	0	0	0	0	0	0	0	0	0	1	0	1	2.266666667	1.733333333	1	3.4	2.6	2.8	1	1
10025	60	0	1	3	2	2	0	1	1	1	25	0	33	29	79.31034483	96.55172414	5	0	0	0	0	0	1	1	1	1	2	0	0	0	1	1	1	2.4	1	2.714285714	2.8	3	3.4	1	1
